# Supplementary material for: Genetic insights into therapeutic targets for gout: evidence from a multi-omics mendelian randomization study
Source: Hereditas. 2024 Dec 30;161:56. doi: 10.1186/s41065-024-00362-8 (PMC11684267; doi:10.1186/s41065-024-00362-8)
Supplement: Supplementary file 2 — Supplementary Material 2 [file 41065_2024_362_MOESM2_ESM.zip]

Archive with 11 entries (11 files):
- Figure S1.pdf
- Figure S10 ALDH3B1.pdf
- Figure S11.pdf
- Figure S2.pdf
- Figure S3 THBS3.pdf
- Figure S4 FCGR2B.pdf
- Figure S5 IL2RB.pdf
- Figure S6 NRBP1.pdf
- Figure S7 RCE1.pdf
- Figure S8 SLC7A7.pdf
- Figure S9 SUMF1.pdf
