# Supplementary material for: Genetic insights into therapeutic targets for gout: evidence from a multi-omics mendelian randomization study
Source: Hereditas. 2024 Dec 30;161:56. doi: 10.1186/s41065-024-00362-8 (PMC11684267; doi:10.1186/s41065-024-00362-8)
Supplement: Supplementary file 3 — Supplementary Material 3 [file 41065_2024_362_MOESM3_ESM.xlsx]

## Sheet: Tabel S1
Table S1. 32,481 genetic variants for 2,645 druggable genes
Gene	SNP	Pval	Chr	Position	Effect allele	Other allele	Samplesize	Eaf	Beta	Se	PVE	F-statistics
A1BG	rs2289143	1.455e-05	19	58904715	T	C	22661	0.194417	0.051439	0.0118643	0.000828818	18.7958
AAK1	rs11884868	3.1285e-06	2	69645765	C	A	27156	0.569019	0.040381	0.00866136	0.000799776	21.7345
AAK1	rs72837952	4.8171e-06	2	69742989	A	C	31227	0.157999	-0.0501469	0.0109671	0.000669093	20.9064
AATK	rs111411640	2.2352e-55	17	79143403	A	G	14629	0.0755238	-0.343941	0.0219417	0.0165188	245.678
AATK	rs111815788	5.0717e-06	17	79029727	C	G	12894	0.162153	0.0770091	0.0168809	0.0016114	20.8077
AATK	rs113314481	7.9193e-12	17	79101526	A	G	15371	0.0210459	0.271376	0.0396743	0.00303461	46.7809
AATK	rs11650195	9.535e-09	17	79000758	C	T	20829	0.446657	-0.0565115	0.00984744	0.0015786	32.9295
AATK	rs11650279	4.1283e-11	17	79179025	T	C	10730	0.0250233	0.287837	0.043615	0.00404262	43.5453
AATK	rs11650745	7.9739e-16	17	79003979	C	T	14328	0.0923188	0.164002	0.020361	0.00450766	64.8691
AATK	rs116858312	2.0474e-11	17	79053551	T	C	13596	0.0348298	0.221331	0.0330206	0.00329358	44.9209
AATK	rs117002938	4.1155e-25	17	79212916	G	A	19874	0.0285494	0.310938	0.0300377	0.00536283	107.145
AATK	rs117202000	4.0839e-11	17	79108642	A	C	9115	0.0164541	-0.38339	0.0580814	0.0047575	43.5623
AATK	rs118001767	9.3351e-15	17	79043700	G	A	11454	0.0166317	0.39924	0.0515281	0.00521377	60.021
AATK	rs12953216	1.2621e-19	17	79124126	A	G	14839	0.125855	0.158186	0.0174524	0.00550577	82.1414
AATK	rs138955069	5.4932e-22	17	79108704	A	G	12659	0.0224112	-0.407752	0.0423045	0.00728524	92.886
AATK	rs140089573	1.3882e-26	17	79034784	T	C	18214	0.0567886	-0.240826	0.022568	0.00621307	113.86
AATK	rs147729628	1.8753e-13	17	79172711	A	G	12532	0.0339132	0.256199	0.0348214	0.00430099	54.1242
AATK	rs150340128	5.4675e-06	17	79030361	A	G	10863	0.0263158	-0.192482	0.0423429	0.00189865	20.6605
AATK	rs150943276	1.6208e-05	17	79066955	A	G	8626	0.0160633	0.260831	0.0604938	0.00215057	18.5864
AATK	rs2659002	2.1828e-20	17	79183363	A	G	17745	0.0715519	0.190106	0.0205453	0.00480174	85.6084
AATK	rs2659017	1.1093e-23	17	79169338	A	G	14337	0.0274552	0.361274	0.0360139	0.00697005	100.617
AATK	rs2725417	1.0283e-174	17	79131434	A	G	17599	0.195026	0.370821	0.0131589	0.043175	794.033
AATK	rs34156191	1.4346e-34	17	79114072	C	T	15480	0.0515484	-0.313669	0.0255791	0.00962062	150.354
AATK	rs35603697	2.5968e-19	17	79199108	A	G	14731	0.029642	-0.307788	0.034258	0.0054497	80.7085
AATK	rs35663354	8.2971e-33	17	79045557	G	T	17950	0.460003	0.125831	0.0105478	0.00786607	142.299
AATK	rs35867081	5.2316e-99	17	79047278	A	G	18035	0.473642	0.220013	0.0104173	0.0241355	446.001
AATK	rs4076037	4.3674e-23	17	79044284	A	G	18702	0.29483	-0.111917	0.0113103	0.00520816	97.9025
AATK	rs4969238	5.38e-10	17	79005746	C	T	17919	0.659461	-0.0691206	0.0111348	0.00214586	38.53
AATK	rs4969258	3.2717e-303	17	79118253	T	C	17184	0.603891	-0.421259	0.0105504	0.0848989	1594.07
AATK	rs59763245	4.5937e-62	17	79119858	A	G	18245	0.0624357	-0.357018	0.0214749	0.0149226	276.357
AATK	rs61745945	3.2054e-06	17	79205421	A	G	7949	0.0179268	-0.277984	0.0596917	0.00272093	21.6822
AATK	rs62075273	1.967e-05	17	79117288	A	G	9476	0.850568	-0.0868848	0.0203553	0.00191898	18.2154
AATK	rs62075320	3.6603e-41	17	79185594	A	G	14502	0.093028	-0.26995	0.02009	0.0122971	180.528
AATK	rs72634319	2.5269e-12	17	79031334	G	C	8870	0.0522897	-0.235496	0.0336341	0.00549654	49.0127
AATK	rs72860022	7.9438e-08	17	79224985	T	C	13778	0.0242639	-0.209956	0.0391104	0.00208728	28.8145
AATK	rs74002072	1.2029e-23	17	79122455	T	C	11563	0.0250064	0.420301	0.0419319	0.00861395	100.451
AATK	rs8069265	9.8383e-107	17	79159425	C	T	21158	0.411309	0.214365	0.00976862	0.0222533	481.507
AATK	rs8073182	2.109e-24	17	79104762	T	C	17226	0.50992	0.109533	0.0107449	0.00599643	103.906
AATK	rs9901514	1.9533e-06	17	79237900	G	A	19647	0.379487	0.0494384	0.0103899	0.00115108	22.6391
AATK	rs9904022	7.1693e-06	17	78994653	C	T	14821	0.236515	0.0613116	0.0136591	0.00135761	20.1457
ABAT	rs1006636	1.1836e-83	16	8784832	C	G	31568	0.16376	0.207175	0.0106911	0.0117556	375.491
ABAT	rs111969583	8.1086e-67	16	8821817	G	A	28861	0.0288825	-0.426971	0.0247254	0.0102267	298.18
ABAT	rs11644506	1.0605e-36	16	8918990	T	C	31233	0.829727	-0.134355	0.0106176	0.0051006	160.113
ABAT	rs117233928	3.6702e-13	16	8786150	G	A	23573	0.0270029	0.206252	0.0283812	0.00223536	52.8077
ABAT	rs117832144	2.5115e-20	16	8751824	T	C	24604	0.0374059	0.219089	0.0237158	0.00345665	85.3356
ABAT	rs118148228	2.0122e-06	16	8714542	C	T	26814	0.0217811	-0.140523	0.0295708	0.00084148	22.5808
ABAT	rs12596654	1.573e-30	16	8815962	C	T	31355	0.908562	0.158784	0.0138254	0.00418914	131.895
ABAT	rs13333072	3.2717e-303	16	8823848	G	A	29468	0.46747	-0.34023	0.0080144	0.0576331	1802.08
ABAT	rs144130511	1.0944e-09	16	8925696	A	G	24460	0.0272633	0.169088	0.0277421	0.00151646	37.146
ABAT	rs150421092	1.9904e-06	16	8924082	A	G	22768	0.0163907	0.175393	0.0368891	0.00099191	22.6042
ABAT	rs1640998	3.5178e-27	16	8829715	C	T	23635	0.298141	0.108304	0.01003	0.00490901	116.587
ABAT	rs1641001	7.2475e-56	16	8830022	A	G	29409	0.386414	0.132784	0.00843252	0.00836089	247.942
ABAT	rs1730941	4.1262e-51	16	8777457	T	A	31679	0.331886	-0.126423	0.00840688	0.00708802	226.13
ABAT	rs1730957	2.4973e-136	16	8772093	T	C	31563	0.771368	-0.23326	0.00938618	0.0191914	617.553
ABAT	rs1965649	1.4039e-75	16	8836090	C	G	30727	0.136286	0.215115	0.0116933	0.0108941	338.409
ABAT	rs34369864	1.5931e-36	16	8757701	T	C	29836	0.0542991	0.227417	0.0180171	0.00531158	159.312
ABAT	rs3815507	1.3691e-16	16	8841547	C	G	31354	0.796853	0.0819672	0.00991451	0.0021752	68.3455
ABAT	rs3815508	8.1902e-19	16	8862956	T	G	31346	0.640116	0.0736117	0.00831076	0.00249658	78.4485
ABAT	rs4985066	5.4459e-24	16	8693859	C	T	31231	0.317919	-0.0866541	0.00857842	0.00325657	102.032
ABAT	rs62031061	3.0208e-42	16	8828586	A	T	31348	0.0922049	0.187468	0.0137635	0.00588337	185.512
ABAT	rs62031119	5.7945e-57	16	8885445	T	C	31684	0.246402	0.146048	0.00918219	0.00792148	252.972
ABAT	rs7188782	1.0932e-16	16	8807315	C	T	31355	0.342504	-0.0697173	0.00840575	0.00218912	68.786
ABAT	rs7197153	6.4897e-11	16	8891202	C	G	31568	0.10867	-0.0834705	0.0127789	0.00134973	42.663
ABAT	rs7203550	6.2398e-09	16	8878865	C	G	31231	0.263171	-0.0527641	0.00908145	0.00107972	33.7551
ABAT	rs72766418	4.068e-14	16	8694271	T	C	30488	0.969897	-0.178979	0.0236782	0.00187053	57.1317
ABAT	rs72766421	1.2101e-11	16	8698840	G	T	27953	0.022773	0.192034	0.0283274	0.00164135	45.9529
ABAT	rs72766494	3.2763e-52	16	8739360	T	C	31354	0.233799	0.142935	0.00940049	0.00731973	231.18
ABAT	rs72768184	4.7214e-20	16	8801234	A	G	26066	0.0304416	-0.2334	0.0254523	0.0032157	84.0843
ABAT	rs75598828	4.7622e-06	16	8962118	T	A	24127	0.0244069	0.134913	0.0294886	0.000866805	20.9298
ABAT	rs77635331	2.0986e-17	16	8691661	T	C	29140	0.0296904	0.2069	0.0243748	0.00246649	72.0463
ABAT	rs78315929	5.7642e-16	16	8830340	A	G	26552	0.0528472	-0.156801	0.0193723	0.00246133	65.5095
ABAT	rs78546185	3.0777e-09	16	8915265	C	T	27980	0.0316961	0.142939	0.0241146	0.00125415	35.1327
ABAT	rs79502645	5.6265e-17	16	8696192	C	T	29143	0.0306631	0.200919	0.0239966	0.00239974	70.099
ABAT	rs8050692	1.4973e-13	16	8959355	T	C	20520	0.529427	-0.0729607	0.0098765	0.00265241	54.5669
ABAT	rs8059639	1.7777e-07	16	8811775	G	A	31352	0.798797	-0.0519855	0.009957	0.00086869	27.2571
ABAT	rs9923816	1.521e-304	16	8752547	G	T	31668	0.819238	-0.378165	0.0101046	0.0423555	1400.55
ABAT	rs9928703	4.4911e-15	16	8706691	T	A	26246	0.466841	-0.0685109	0.00873841	0.00233655	61.4641
ABAT	rs9931331	2.2791e-07	16	8926598	C	T	18844	0.401808	0.0543339	0.0104993	0.00141916	26.7778
ABAT	rs9935422	6.4641e-73	16	8820702	T	C	30077	0.118011	0.227026	0.0125699	0.0107291	326.178
ABAT	rs9937726	2.548e-46	16	8866582	A	G	31607	0.0456807	0.271329	0.0189881	0.00641872	204.174
ABCA1	rs10991414	3.2206e-08	9	107685589	C	T	31684	0.130182	0.0652422	0.0117996	0.000963975	30.5701
ABCA1	rs117432548	3.5207e-07	9	107723310	T	C	23389	0.0464672	-0.111812	0.0219532	0.00110787	25.9385
ABCA1	rs141366790	5.6053e-23	9	107723647	C	A	27798	0.0253268	-0.26596	0.0269463	0.00349222	97.4099
ABCA1	rs2244278	6.6027e-12	9	107661129	A	C	31567	0.880454	0.0841668	0.0122581	0.00149125	47.1417
ABCA1	rs2249891	4.3734e-06	9	107624242	G	A	31684	0.876846	0.0555049	0.0120847	0.000665371	21.0943
ABCA1	rs2487052	4.0398e-51	9	107686405	T	C	31684	0.769965	-0.141457	0.00940563	0.00708832	226.175
ABCA1	rs2740481	2.3967e-07	9	107556417	C	A	31231	0.771563	0.0492115	0.00952659	0.000853693	26.6827
ABCA1	rs2853579	1.9911e-14	9	107591272	T	G	26609	0.124582	0.100321	0.0131117	0.00219527	58.538
ABCA1	rs328880	1.4029e-05	9	107790065	C	T	31684	0.524052	-0.0345365	0.00795186	0.000595006	18.8622
ABCA1	rs34165419	2.5612e-06	9	107676026	T	C	30907	0.0921919	-0.0653645	0.0138982	0.000715156	22.1177
ABCA1	rs34910982	9.8792e-06	9	107719241	T	C	29498	0.0285796	-0.109168	0.0247009	0.000661738	19.5315
ABCA1	rs3890182	6.8351e-14	9	107647655	A	G	31300	0.111382	-0.0950794	0.0126928	0.00178951	56.1085
ABCA1	rs4351469	5.6873e-33	9	107736145	A	C	30902	0.270395	0.108074	0.00903536	0.00460847	143.061
ABCA1	rs56310223	3.1805e-08	9	107695882	A	G	31385	0.0846826	0.0792619	0.0143294	0.000973923	30.5944
ABCA1	rs73506128	1.1152e-08	9	107673640	C	T	28421	0.029534	-0.141434	0.0247608	0.00114667	32.6246
ABCA1	rs7864842	1.2418e-36	9	107785968	G	A	31555	0.53091	0.100584	0.00795638	0.00503921	159.808
ABCA1	rs79813326	4.4489e-19	9	107677276	A	G	26858	0.0264426	0.23966	0.0268517	0.00295723	79.655
ABCA13	rs17712049	5.2214e-08	7	48266195	T	C	31684	0.107708	0.0697247	0.0128081	0.000934455	29.6331
ABCA13	rs28627154	1.6911e-05	7	48516727	T	C	27736	0.341137	-0.0385156	0.00895275	0.000666849	18.5067
ABCA13	rs34034447	5.3532e-07	7	48734824	A	G	31563	0.257815	-0.0455952	0.00909521	0.000795589	25.1296
ABCA13	rs35316325	1.5645e-07	7	48720596	G	A	31569	0.067034	0.0834316	0.0159069	0.000870667	27.5083
ABCA13	rs60189113	3.4919e-10	7	48332015	T	C	31566	0.342267	-0.0526039	0.00838295	0.00124589	39.3744
ABCA13	rs6583456	9.2215e-16	7	48624749	T	A	31568	0.194164	0.0807779	0.010051	0.00204189	64.5861
ABCA2	rs112261926	2.9933e-20	9	140005256	A	G	13803	0.0306004	-0.321173	0.0348378	0.00611981	84.9795
ABCA2	rs112887513	2.5472e-09	9	139905141	A	G	14977	0.0513567	0.155792	0.0261462	0.00236494	35.499
ABCA2	rs117630021	6.0947e-08	9	139859453	T	C	12205	0.0271608	0.213005	0.0393281	0.00239769	29.3293
ABCA2	rs12375806	1.3632e-19	9	139992744	C	T	22789	0.383497	0.0870757	0.00961599	0.00358526	81.9913
ABCA2	rs12555386	3.65e-08	9	139819424	C	T	17608	0.826984	0.0775167	0.0140755	0.00171951	30.3258
ABCA2	rs13298308	2.2148e-21	9	140019571	T	C	20982	0.120827	-0.141897	0.0149455	0.00427777	90.1331
ABCA2	rs147058434	5.5494e-09	9	140019887	A	G	13588	0.0221874	-0.239789	0.0411323	0.00249489	33.9804
ABCA2	rs17250848	4.6055e-06	9	139810437	C	T	17466	0.05	0.112423	0.0245347	0.0012007	20.9942
ABCA2	rs17250855	2.8548e-06	9	139819231	T	G	12031	0.024854	0.193662	0.041372	0.00181796	21.9081
ABCA2	rs35055192	1.7587e-26	9	139829887	T	C	26560	0.126563	-0.138671	0.013022	0.00425147	113.393
ABCA2	rs35240177	3.2608e-12	9	139876611	A	G	14991	0.0197375	-0.288754	0.0414525	0.00322642	48.5173
ABCA2	rs4880192	3.4364e-199	9	139927062	A	G	23241	0.254428	-0.314593	0.0104477	0.0375477	906.612
ABCA2	rs62580406	5.8872e-06	9	139834747	A	G	16074	0.0191096	0.18444	0.0407108	0.00127531	20.5229
ABCA2	rs71508885	1.6929e-06	9	139918788	T	G	15375	0.969952	0.159785	0.0333788	0.00148821	22.9124
ABCA2	rs77740311	1.6365e-08	9	139883221	T	C	11875	0.0494768	0.168729	0.0298816	0.00267779	31.8787
ABCA2	rs77892574	4.571e-18	9	139942576	G	A	16067	0.0596627	0.203573	0.023497	0.00465005	75.0521
ABCA2	rs7873815	2.2752e-26	9	139943429	A	G	17464	0.678185	0.121306	0.0114166	0.00642315	112.886
ABCA2	rs868102	1.0112e-90	9	139850119	A	G	21926	0.555312	0.19232	0.00952151	0.0182672	407.942
ABCA2	rs9411294	5.9502e-15	9	139931607	T	C	21291	0.0268494	-0.233656	0.0299371	0.00285297	60.9107
ABCA2	rs9411295	2.5474e-27	9	139932100	A	G	11699	0.0160043	-0.561247	0.0518358	0.00992132	117.213
ABCA3	rs11248921	1.4583e-12	16	2455954	A	C	30688	0.328668	0.060778	0.00858616	0.00163011	50.1033
ABCA3	rs17135889	5.9043e-39	16	2387260	A	G	19846	0.124892	-0.197374	0.015118	0.00851543	170.432
ABCA3	rs323065	1.7922e-09	16	2367878	T	C	29978	0.165585	0.0660551	0.0109804	0.00120572	36.1862
ABCA3	rs45579535	7.1113e-14	16	2372028	A	G	11453	0.0160709	0.392386	0.052416	0.00486923	56.0304
ABCA3	rs4787277	4.1376e-12	16	2368169	A	G	26845	0.102575	-0.0985197	0.0142117	0.00178696	48.0532
ABCA3	rs75999965	1.358e-08	16	2444962	C	A	29170	0.0948414	-0.0801953	0.0141226	0.00110421	32.2432
ABCA7	rs112335319	1.1151e-09	19	1123169	G	A	18224	0.030794	0.184525	0.0302887	0.00203246	37.1108
ABCA7	rs112504240	7.5437e-13	19	956551	T	C	19681	0.0252636	-0.229965	0.0320778	0.00260458	51.3893
ABCA7	rs113095630	1.7755e-05	19	942409	A	C	20201	0.035854	-0.114776	0.0267461	0.000910771	18.4134
ABCA7	rs113337161	3.6215e-184	19	1055718	T	C	20500	0.0744293	-0.533767	0.0184432	0.0392543	837.511
ABCA7	rs117358754	5.4876e-45	19	978433	T	G	14108	0.0203144	-0.589785	0.0419063	0.0138455	198.047
ABCA7	rs11879091	3.6639e-34	19	1082265	C	T	22466	0.464698	-0.114891	0.00942772	0.00656706	148.498
ABCA7	rs11883282	6.7693e-79	19	984682	G	C	19426	0.881256	-0.292287	0.0155424	0.0178797	353.618
ABCA7	rs144478618	3.1843e-14	19	982362	T	C	18709	0.816327	-0.101182	0.0133302	0.00307004	57.608
ABCA7	rs148285135	5.0591e-37	19	1003823	T	C	12923	0.0152268	-0.641726	0.0504815	0.0123502	161.572
ABCA7	rs182341180	1.0554e-10	19	953482	T	C	14785	0.95662	-0.184114	0.0285069	0.0028134	41.7079
ABCA7	rs186642113	6.3556e-06	19	1050343	A	G	10814	0.016989	0.237307	0.0525678	0.00188095	20.3751
ABCA7	rs187340379	7.7709e-06	19	1069849	C	T	1006	0.0119284	-0.909203	0.203342	0.019486	19.9528
ABCA7	rs2240169	2.482e-65	19	1018830	T	C	22717	0.679968	-0.170581	0.00999311	0.0126641	291.356
ABCA7	rs3746165	3.2032e-27	19	1102211	G	A	23330	0.502816	0.0998089	0.00923592	0.00498075	116.773
ABCA7	rs3764642	3.2703e-64	19	1040046	G	A	22616	0.502929	-0.158107	0.00934509	0.0124984	286.217
ABCA7	rs3787016	1.5368e-08	19	1090803	A	G	23239	0.256938	0.0600161	0.0106084	0.00137537	32.0034
ABCA7	rs3795067	1.0013e-09	19	1039628	C	T	21434	0.166023	0.0792306	0.0129686	0.00173835	37.3213
ABCA7	rs4807307	1.282e-07	19	957244	A	G	16084	0.280896	0.0654636	0.0123949	0.00173128	27.8908
ABCA7	rs4807395	1.3118e-28	19	1002847	A	G	23264	0.545101	-0.103029	0.0092854	0.0052643	123.106
ABCA7	rs4807612	1.7185e-21	19	1156853	C	T	19575	0.299239	-0.104835	0.0110113	0.00460924	90.6345
ABCA7	rs6510987	1.8252e-08	19	976719	A	G	18793	0.245442	-0.0673956	0.0119757	0.00168242	31.6676
ABCA7	rs7249065	5.7713e-06	19	1112943	C	G	20226	0.0491051	0.104287	0.0229975	0.00101565	20.5615
ABCA7	rs76721557	1.1679e-27	19	1098698	T	C	17780	0.0294527	-0.340704	0.0312609	0.0066363	118.768
ABCA7	rs930232	1.5761e-43	19	1036018	A	G	19972	0.565515	-0.138983	0.010046	0.00949226	191.377
ABCB1	rs10226830	1.0157e-33	7	87382936	A	G	31526	0.0679854	0.191042	0.0157843	0.00462515	146.481
ABCB1	rs1202178	2.4063e-30	7	87207128	A	G	31523	0.475177	0.0911107	0.00795859	0.00414035	131.051
ABCB1	rs13226726	9.0871e-16	7	87206615	T	C	30116	0.1099	0.104612	0.0130138	0.00214108	64.6148
ABCB1	rs28381920	3.7289e-23	7	87174390	A	G	30124	0.0548846	-0.176996	0.0178589	0.00325006	98.2174
ABCB1	rs6959217	2.2123e-06	7	87098104	G	A	30777	0.585968	-0.0387149	0.00818013	0.000727267	22.3979
ABCB4	rs1089471	2.4723e-06	7	86956073	T	C	25032	0.0177131	-0.159528	0.0338671	0.000885595	22.1861
ABCB4	rs181464057	4.6186e-08	7	87114251	C	A	13739	0.0115997	-0.307581	0.0562789	0.00216935	29.8652
ABCB4	rs2178658	1.5539e-22	7	87122022	T	G	31684	0.245049	0.0900762	0.00922203	0.00300207	95.398
ABCB4	rs2235015	6.9612e-14	7	87199564	A	C	31681	0.178682	-0.0775881	0.0103611	0.0017669	56.0726
ABCB4	rs2235047	2.1776e-06	7	87138532	C	A	31121	0.0272211	-0.116617	0.0246231	0.000720237	22.4292
ABCB4	rs45493392	1.079e-106	7	87079880	G	A	31569	0.16734	-0.232152	0.0105812	0.015019	481.333
ABCB4	rs45620931	7.3188e-06	7	87055681	T	C	29260	0.0534215	0.0824038	0.0183765	0.000686748	20.1067
ABCB4	rs6954473	2.8157e-10	7	86979519	A	G	31684	0.628415	-0.0518274	0.00821562	0.00125445	39.7934
ABCB4	rs6978925	1.0448e-06	7	87137015	T	C	31254	0.250735	0.045044	0.00922447	0.00076235	23.8431
ABCB4	rs73196414	3.0847e-07	7	87005091	C	T	23094	0.018869	-0.174928	0.0341784	0.00113299	26.1927
ABCB4	rs73198343	1.1926e-18	7	87125565	T	C	28307	0.0267088	-0.22947	0.0260312	0.00273766	77.7023
ABCB4	rs76331237	2.743e-18	7	87089058	G	A	20956	0.0146087	-0.35443	0.0406382	0.00361668	76.059
ABCB8	rs11766855	3.8895e-06	7	150772917	T	C	27058	0.825585	-0.0522832	0.0113238	0.000787229	21.316
ABCB8	rs11975690	1.5687e-28	7	150727984	G	A	23651	0.390553	-0.104151	0.0094	0.00516385	122.754
ABCB8	rs79684285	1.5833e-07	7	150719035	T	C	28418	0.0258946	-0.138391	0.026398	0.000966192	27.4819
ABCC1	rs11645782	8.0835e-18	16	16052002	G	A	25496	0.0178248	-0.28736	0.0334205	0.00289132	73.925
ABCC1	rs12599429	1.7882e-06	16	16223347	T	C	30077	0.666047	0.0412753	0.00864187	0.000757881	22.8106
ABCC1	rs129081	1.4935e-55	16	16235939	C	G	31297	0.409675	-0.12711	0.00809589	0.00781488	246.493
ABCC1	rs12923345	6.5999e-09	16	16055082	C	T	31017	0.801037	-0.0583076	0.0100516	0.00108369	33.6471
ABCC1	rs12929610	6.1656e-16	16	16291627	G	A	21236	0.682012	0.0841248	0.0104035	0.0030696	65.3805
ABCC1	rs13332486	5.5666e-15	16	16220690	G	A	31345	0.0520175	0.140396	0.0179682	0.00194397	61.0484
ABCC1	rs212622	5.8539e-06	16	16270046	G	A	26609	0.0672329	-0.0784093	0.0173032	0.000771117	20.5329
ABCC1	rs215058	1.3943e-38	16	16076186	G	A	31566	0.146691	-0.145736	0.0112192	0.00531712	168.727
ABCC1	rs215082	2.8271e-06	16	16023424	T	C	29468	0.119215	-0.0595076	0.0127072	0.00074366	21.929
ABCC1	rs2238471	1.1047e-06	16	16251899	G	T	28412	0.0510348	-0.092829	0.0190544	0.000834669	23.7328
ABCC1	rs2283503	1.2085e-07	16	16295615	A	G	19861	0.350737	-0.0556029	0.010507	0.00140808	28.0024
ABCC1	rs246241	2.9623e-22	16	16117683	T	G	31684	0.107144	0.124424	0.0128247	0.002962	94.1209
ABCC1	rs34360190	1.1202e-19	16	16155493	A	G	31563	0.811518	-0.0922486	0.0101636	0.00260326	82.3758
ABCC1	rs3851713	2.0307e-19	16	16184873	T	A	31681	0.18088	0.0928896	0.0103077	0.00255684	81.2056
ABCC1	rs41278166	2.0924e-10	16	16180513	G	A	24023	0.0172314	0.222585	0.0350285	0.001678	40.375
ABCC1	rs4148378	6.6129e-07	16	16224312	A	G	22870	0.0254847	0.147455	0.029654	0.00107998	24.7236
ABCC1	rs45565339	2.034e-07	16	16138985	A	G	15696	0.0206103	0.206253	0.0396914	0.00171739	26.9991
ABCC1	rs45609533	8.9055e-07	16	16130491	T	G	7687	0.0158059	0.317289	0.0645617	0.00313213	24.146
ABCC1	rs504348	2.6653e-139	16	16043174	C	G	29783	0.834932	-0.274405	0.0109217	0.0207553	631.213
ABCC1	rs58260876	5.1132e-25	16	16251259	A	G	31355	0.939231	0.172386	0.0166866	0.00339223	106.719
ABCC1	rs72640410	6.2722e-06	16	16320905	A	G	13747	0.0245618	-0.175865	0.038934	0.001482	20.4003
ABCC1	rs72775880	1.8401e-19	16	16131300	G	A	31240	0.0672081	-0.143972	0.0159574	0.00259892	81.3967
ABCC1	rs79629927	5.3246e-37	16	16122114	T	G	30163	0.0688776	-0.203764	0.0160342	0.00532559	161.485
ABCC1	rs9922834	2.1168e-17	16	16258173	A	G	31684	0.118513	0.104196	0.0122767	0.00226836	72.0297
ABCC10	rs1214749	3.5256e-25	6	43418733	A	G	31676	0.292545	0.0903805	0.00871843	0.0033812	107.46
ABCC10	rs140706115	2.0728e-11	6	43410069	A	G	11992	0.013926	-0.368537	0.0549997	0.00373015	44.8919
ABCC10	rs147200851	3.4629e-09	6	43385975	G	A	26901	0.0802254	0.0937082	0.0158607	0.00129592	34.9042
ABCC10	rs7692	8.1755e-19	6	43304007	A	C	31683	0.303837	-0.0764126	0.00862698	0.00247009	78.4486
ABCC2	rs10786578	8.456e-12	10	101690050	T	C	29369	0.644708	-0.0588402	0.00861433	0.00158608	46.6526
ABCC2	rs111382050	1.7864e-06	10	101488395	A	G	29617	0.0326184	0.110438	0.0231216	0.000769708	22.8125
ABCC2	rs139013603	5.5477e-08	10	101571855	C	A	28858	0.0441514	0.110028	0.0202518	0.00102181	29.5154
ABCC2	rs142896857	1.9425e-05	10	101647959	G	T	15266	0.0155039	-0.197741	0.0462952	0.00119365	18.2416
ABCC2	rs143176769	2.2534e-09	10	101525037	T	C	27766	0.0365422	-0.135118	0.0226014	0.00128553	35.7375
ABCC2	rs144527777	2.4796e-06	10	101464885	C	T	22694	0.0213649	-0.152809	0.0324457	0.000976453	22.1793
ABCC2	rs17112219	2.2204e-09	10	101514219	A	G	29447	0.0811437	0.090202	0.0150817	0.00121329	35.7687
ABCC2	rs17222639	3.1646e-18	10	101569997	C	T	29447	0.0511877	0.162565	0.0186738	0.00256703	75.7806
ABCC2	rs2490760	4.0422e-08	10	101629621	C	A	31348	0.0847774	-0.0786599	0.0143307	0.00096016	30.1261
ABCC2	rs2756109	2.0382e-73	10	101558746	G	T	31470	0.564358	0.144948	0.00799723	0.0103309	328.487
ABCC2	rs2756115	3.0934e-27	10	101508622	C	T	31470	0.356872	-0.0897728	0.00830476	0.00369938	116.844
ABCC2	rs56145646	1.0826e-06	10	101695581	A	C	30688	0.0701011	0.0770577	0.0158035	0.000774145	23.7738
ABCC2	rs61870432	6.2264e-11	10	101539259	A	G	27777	0.0295209	-0.163755	0.0250467	0.00153651	42.7424
ABCC3	rs11079922	3.6109e-208	17	48752405	C	T	31565	0.16544	0.324946	0.0105538	0.0291576	947.939
ABCC3	rs113287138	2.2338e-14	17	48810942	G	T	10416	0.0164763	0.414466	0.054275	0.00556739	58.3034
ABCC3	rs113400824	4.5285e-42	17	48782617	A	G	29138	0.0275735	-0.342734	0.0252179	0.0062993	184.7
ABCC3	rs11568581	2.6536e-116	17	48738491	A	G	29498	0.0452647	-0.450017	0.0196306	0.0175037	525.488
ABCC3	rs116972558	2.4024e-66	17	48690070	T	C	25136	0.0428942	-0.37652	0.0218834	0.0116403	296.013
ABCC3	rs117355256	3.163e-74	17	48656433	T	G	27741	0.0551928	-0.336846	0.018481	0.0118337	332.185
ABCC3	rs117601101	2.5744e-35	17	48693857	T	G	24764	0.0170146	0.42955	0.0346375	0.00617199	153.78
ABCC3	rs12451964	2.4075e-135	17	48730667	G	A	30902	0.138208	-0.285766	0.0115414	0.019453	613.023
ABCC3	rs12601390	7.3727e-58	17	48702094	T	G	26418	0.0235909	0.457398	0.0285262	0.00963816	257.079
ABCC3	rs138720857	4.1692e-20	17	48717141	G	T	26055	0.0222116	-0.272539	0.0296773	0.00322636	84.3284
ABCC3	rs140837785	1.2694e-18	17	48803311	T	C	27814	0.021329	0.258135	0.0293052	0.00278183	77.5841
ABCC3	rs141032183	1.1644e-22	17	48704511	A	G	18247	0.0154115	-0.415218	0.0423839	0.00523216	95.9629
ABCC3	rs149570333	6.6793e-23	17	48812324	A	G	20900	0.0144076	0.403471	0.0409507	0.0046232	97.0644
ABCC3	rs189642838	6.12e-06	17	48788404	A	G	5583	0.0127953	0.3801	0.0840483	0.00364991	20.4448
ABCC3	rs192432846	1.0622e-12	17	48825696	C	T	13311	0.018218	0.325774	0.0457399	0.00379645	50.7195
ABCC3	rs198551	1.138e-14	17	48655493	A	G	31679	0.45215	-0.061586	0.00797478	0.00187905	59.6348
ABCC3	rs198556	1.2932e-16	17	48660014	T	G	28917	0.0492199	0.15886	0.0191993	0.00236201	68.4593
ABCC3	rs1989983	2.1794e-106	17	48710531	A	G	27639	0.124823	0.27951	0.0127582	0.0170692	479.934
ABCC3	rs2189595	3.2717e-303	17	48708949	G	A	31017	0.379269	0.396236	0.00796311	0.0739247	2475.8
ABCC3	rs2240802	3.2717e-303	17	48755002	A	G	31684	0.703409	0.348588	0.0084739	0.0507016	1692.12
ABCC3	rs2301836	1.5599e-06	17	48734354	A	G	25783	0.0199681	-0.151142	0.0314655	0.000894078	23.0709
ABCC3	rs34958340	5.39e-18	17	48709115	T	C	12201	0.0130508	-0.486128	0.0562335	0.00608783	74.7203
ABCC3	rs35224820	7.7989e-29	17	48868225	A	G	26336	0.0322186	0.274302	0.0246177	0.00469216	124.146
ABCC3	rs4148408	5.2917e-10	17	48716819	A	G	31296	0.04996	-0.113865	0.0183354	0.00123076	38.5629
ABCC3	rs4239168	1.5404e-12	17	48865532	A	C	31569	0.311278	-0.0607264	0.00858845	0.00158116	49.9916
ABCC3	rs4416057	4.0436e-27	17	48850234	G	A	31231	0.305876	-0.0934798	0.00866749	0.00371063	116.311
ABCC3	rs4793661	1.5765e-41	17	48620517	A	G	31569	0.152185	0.149138	0.0110476	0.00573959	182.228
ABCC3	rs4794168	1.0041e-57	17	48675785	G	A	27070	0.638531	0.142592	0.00890362	0.00938589	256.464
ABCC3	rs55768061	5.9257e-11	17	48691210	T	C	27225	0.0507675	-0.12768	0.0195065	0.00157121	42.8404
ABCC3	rs61479331	7.301e-154	17	48740116	G	T	31354	0.219415	0.25218	0.00954361	0.0217841	698.183
ABCC3	rs62059698	1.0576e-12	17	48617493	G	A	31684	0.185294	-0.0727653	0.0102161	0.00159861	50.7282
ABCC3	rs62059722	6.4063e-22	17	48694211	A	G	24094	0.0330985	-0.244568	0.0254157	0.00382842	92.5887
ABCC3	rs72837520	2.363e-115	17	48710970	A	G	30077	0.0574554	0.396561	0.0173708	0.0170326	521.133
ABCC3	rs73344347	3.8418e-193	17	48718344	C	G	31226	0.0853696	0.418687	0.0141229	0.0273753	878.823
ABCC3	rs739923	3.2717e-303	17	48735774	A	G	31684	0.263839	-0.398229	0.00873177	0.0616038	2079.86
ABCC3	rs74710086	8.3164e-34	17	48816773	A	G	21218	0.0162919	-0.463124	0.0382134	0.00687483	146.866
ABCC3	rs75122136	1.1955e-05	17	48780622	A	G	24933	0.0202186	-0.139254	0.0318047	0.000768285	19.1688
ABCC3	rs76521597	6.0322e-42	17	48753996	A	G	28824	0.0431387	-0.277296	0.0204347	0.00634795	184.129
ABCC3	rs77651559	7.8115e-15	17	48614385	A	G	12547	0.0158205	0.39218	0.050469	0.00478956	60.3742
ABCC3	rs78056364	8.9983e-22	17	48747883	A	G	20341	0.0163435	0.374067	0.0390144	0.004499	91.9188
ABCC3	rs78448648	2.2577e-08	17	48615711	T	C	16542	0.0201448	0.218587	0.0390948	0.00188626	31.2577
ABCC3	rs79777439	1.7634e-06	17	48821340	A	G	28528	0.0193365	0.145229	0.0303897	0.000799902	22.8363
ABCC3	rs9898731	3.169e-21	17	48692374	T	C	27386	0.448478	0.0811174	0.0085775	0.00325508	89.4283
ABCC4	rs113176374	1.9394e-09	13	95612718	T	C	25114	0.0228554	0.179106	0.0298361	0.00143284	36.0331
ABCC4	rs113341382	1.7937e-19	13	95971144	T	C	23111	0.0275227	0.256149	0.0283809	0.00351226	81.4508
ABCC4	rs113356106	1.4029e-15	13	95914700	C	T	9731	0.022122	0.387904	0.0485773	0.00651011	63.7519
ABCC4	rs117147431	2.865e-33	13	95884191	T	C	19296	0.0155404	0.492755	0.0410017	0.00742936	144.415
ABCC4	rs117175212	5.4705e-12	13	96035607	G	A	29410	0.0443879	0.137887	0.0200039	0.00161295	47.5102
ABCC4	rs117884788	4.0317e-34	13	95845184	C	A	24332	0.0175675	-0.418962	0.0344009	0.00605887	148.311
ABCC4	rs118046467	1.1519e-13	13	95931602	C	T	26560	0.0196649	-0.231697	0.0312168	0.00206984	55.0849
ABCC4	rs11841859	5.2535e-06	13	95582851	A	T	31137	0.0928415	0.0628667	0.0138035	0.000665727	20.7412
ABCC4	rs1189470	8.6528e-43	13	95801732	C	A	25482	0.144256	0.172237	0.0125613	0.00732424	187.999
ABCC4	rs12020414	1.5221e-21	13	95876958	C	T	28268	0.0381354	-0.209006	0.021924	0.00320471	90.8755
ABCC4	rs12876311	3.5719e-27	13	95822343	A	G	20025	0.0270234	0.331748	0.0307268	0.00578747	116.557
ABCC4	rs138124767	1.1606e-09	13	95990365	T	C	16598	0.012713	0.297814	0.0489359	0.00222644	37.0325
ABCC4	rs138952535	2.7227e-15	13	95961526	A	G	12841	0.0151301	-0.403003	0.0509944	0.00484024	62.4461
ABCC4	rs139791123	3.9537e-06	13	95803744	G	A	24133	0.0247408	0.135142	0.0292901	0.000881337	21.2863
ABCC4	rs142269556	3.1744e-06	13	95809554	C	T	28249	0.0310373	-0.112986	0.0242505	0.000767834	21.7057
ABCC4	rs142554904	3.9713e-12	13	95867088	T	C	13556	0.0163713	0.331466	0.0477741	0.00353853	48.1315
ABCC4	rs143604864	9.0132e-16	13	95867592	C	T	29178	0.0282138	-0.200763	0.0249724	0.0022102	64.6275
ABCC4	rs145970442	1.8659e-08	13	95929198	A	G	8126	0.0124908	0.396444	0.0704915	0.00387728	31.6216
ABCC4	rs147668069	1.5814e-29	13	95945848	A	G	30495	0.0432533	-0.224133	0.0198636	0.00415774	127.311
ABCC4	rs150486098	6.3934e-32	13	95924532	C	T	28625	0.0277448	0.298495	0.0253855	0.00480691	138.253
ABCC4	rs16950829	9.034e-38	13	95894385	G	A	29103	0.0301645	-0.310427	0.0241652	0.00563823	165.008
ABCC4	rs17268268	4.149e-100	13	95910017	A	G	26645	0.0510821	0.414405	0.0195111	0.0166486	451.078
ABCC4	rs1729767	2.1058e-14	13	95819942	G	A	30931	0.738014	-0.0698267	0.00913496	0.00188546	58.4254
ABCC4	rs1729785	2.284e-07	13	95823729	G	T	25459	0.163975	0.0619045	0.0119629	0.00105068	26.7754
ABCC4	rs1729786	1.9596e-27	13	95823239	T	C	30435	0.640455	-0.0914805	0.00843022	0.00385415	117.747
ABCC4	rs183785145	9.2072e-06	13	95939540	C	T	25997	0.982373	-0.147745	0.0333143	0.00075599	19.6668
ABCC4	rs184008609	1.6432e-43	13	95909469	T	C	22409	0.0224473	-0.439182	0.0317523	0.00846495	191.293
ABCC4	rs185022288	9.1907e-17	13	95985540	A	G	6690	0.0139319	-0.61013	0.0733806	0.010228	69.1119
ABCC4	rs193239927	5.9799e-08	13	96002558	C	A	25356	0.029846	-0.141343	0.0260813	0.00115692	29.3665
ABCC4	rs2153673	4.3382e-73	13	95888823	A	C	29733	0.0349852	-0.401376	0.0221963	0.0108781	326.973
ABCC4	rs2389233	1.5769e-100	13	95929796	T	C	31136	0.295469	-0.185598	0.00871989	0.0143412	452.997
ABCC4	rs2478461	3.2244e-104	13	95829575	T	C	30647	0.128616	-0.259581	0.0119739	0.0151036	469.948
ABCC4	rs2484983	4.3925e-10	13	95978801	G	A	30801	0.837285	-0.0680623	0.0109088	0.00126225	38.9251
ABCC4	rs35409516	7.2639e-15	13	95913177	T	C	27667	0.0206345	-0.232393	0.0298717	0.0021828	60.5194
ABCC4	rs4148476	1.1882e-51	13	95853342	C	A	31260	0.184787	0.155241	0.0102668	0.0072608	228.618
ABCC4	rs4148482	3.2717e-303	13	95845631	T	C	31258	0.307569	-0.33797	0.00845307	0.0486527	1598.46
ABCC4	rs61965907	1.7709e-19	13	95838625	A	G	29103	0.0237868	-0.245182	0.0271625	0.00279182	81.4721
ABCC4	rs61967175	9.7099e-11	13	95701920	A	T	25314	0.144171	0.0818123	0.0126419	0.0016517	41.877
ABCC4	rs71433015	8.9045e-44	13	95987555	A	G	30478	0.179676	-0.145927	0.0105169	0.00627735	192.517
ABCC4	rs72645867	8.6226e-76	13	95966980	A	G	28249	0.0769133	0.289153	0.0156952	0.0118722	339.383
ABCC4	rs72645894	1.2581e-53	13	95973482	C	T	31136	0.370115	0.12747	0.00826805	0.00757609	237.675
ABCC4	rs7321486	3.1773e-16	13	95664889	C	T	31260	0.620335	-0.0672264	0.00823217	0.00212881	66.6842
ABCC4	rs7339227	1.2306e-46	13	95713908	G	A	26891	0.119155	0.190139	0.0132593	0.00758897	205.62
ABCC4	rs7342420	3.2994e-53	13	96008394	A	C	31139	0.447165	0.123283	0.00802903	0.00751454	235.752
ABCC4	rs74914040	7.1014e-12	13	95787986	A	G	25346	0.0189542	0.223091	0.0325409	0.00185093	46.9969
ABCC4	rs76658216	1.3751e-05	13	96031721	T	C	16269	0.0133523	-0.209871	0.0482717	0.00116052	18.9002
ABCC4	rs77146956	6.1665e-06	13	95995624	C	T	30722	0.431782	-0.0368047	0.00814191	0.000664684	20.4327
ABCC4	rs871051	5.8309e-16	13	95950210	T	G	30872	0.0400633	0.165902	0.0204997	0.00211701	65.4908
ABCC4	rs9516496	8.2651e-06	13	95587411	A	C	31257	0.426727	-0.0360386	0.00808384	0.000635443	19.8734
ABCC4	rs9516508	1.8472e-05	13	95655384	A	C	26647	0.727814	0.0416674	0.009729	0.000687873	18.341
ABCC4	rs9516547	2.0458e-35	13	95894937	C	T	31139	0.921474	-0.184552	0.0148597	0.00492907	154.237
ABCC4	rs9516559	1.0436e-09	13	95965127	A	G	30815	0.140479	-0.0707005	0.0115853	0.0012071	37.2393
ABCC4	rs9524815	9.9133e-10	13	95825951	T	C	10070	0.016286	-0.339554	0.055568	0.00369429	37.332
ABCC4	rs9524868	3.0296e-162	13	95909661	C	T	31260	0.324251	-0.229224	0.00844498	0.0230259	736.706
ABCC4	rs9524884	1.0514e-12	13	95935298	A	G	29568	0.062949	-0.120509	0.0169171	0.00171325	50.7408
ABCC4	rs9524952	6.7689e-08	13	96028912	T	G	30722	0.509378	-0.0435325	0.00806605	0.000947205	29.1257
ABCC4	rs9561734	4.8587e-06	13	95573606	A	G	27815	0.036194	-0.103715	0.0226918	0.000750484	20.8889
ABCC4	rs9584295	3.6618e-10	13	95975126	C	T	30807	0.0316753	0.14409	0.0229886	0.00127362	39.284
ABCC4	rs9634642	3.2717e-303	13	95888671	T	C	31260	0.455523	-0.325903	0.00781614	0.0526863	1738.46
ABCC5	rs112549599	6.216e-42	3	183616615	G	A	24697	0.0167669	0.473709	0.0349137	0.00739882	184.076
ABCC5	rs113144687	2.2771e-22	3	183804588	A	G	30166	0.0320234	0.224613	0.0230876	0.00312775	94.6413
ABCC5	rs115506977	4.8753e-08	3	183639786	A	G	26054	0.0171839	-0.1838	0.0336902	0.00114108	29.7613
ABCC5	rs116432568	1.5037e-32	3	183642044	A	G	25786	0.018058	0.39179	0.0329784	0.00544368	141.128
ABCC5	rs12634774	3.1554e-15	3	183821694	T	C	31684	0.381036	0.0644331	0.00817191	0.0019583	62.1646
ABCC5	rs138942619	3.4172e-132	3	183624958	T	C	28616	0.0409711	-0.510607	0.0208704	0.0204886	598.524
ABCC5	rs139158675	9.1203e-55	3	183752259	T	G	28751	0.0186053	0.478977	0.030732	0.008378	242.894
ABCC5	rs139399349	2.5053e-86	3	183753646	C	A	24091	0.0264777	0.554345	0.0281499	0.0158422	387.766
ABCC5	rs140356262	1.3732e-47	3	183653008	A	G	23814	0.0199317	0.473016	0.0326409	0.00874141	209.986
ABCC5	rs140889350	6.7688e-10	3	183663387	G	T	6947	0.0154915	-0.422785	0.0685083	0.00545232	38.074
ABCC5	rs141466167	1.1604e-108	3	183771636	A	G	25906	0.0647112	0.391772	0.0176909	0.018579	490.381
ABCC5	rs143126421	3.2717e-303	3	183653159	A	G	31228	0.129087	-0.544596	0.0115292	0.0666861	2231.13
ABCC5	rs146233181	1.0223e-05	3	183571648	T	C	19693	0.0149131	-0.18334	0.0415521	0.000987618	19.4664
ABCC5	rs148112861	8.1206e-29	3	183603190	T	A	26654	0.0160341	0.3832	0.0344019	0.00463346	124.066
ABCC5	rs150751953	2.9828e-191	3	183633853	T	C	27310	0.047875	-0.581989	0.0197293	0.0308789	870.11
ABCC5	rs184302138	1.1035e-29	3	183686925	G	A	13505	0.0152166	-0.559786	0.049472	0.00939144	128.015
ABCC5	rs185272650	1.2693e-10	3	183712552	T	C	5891	0.0122549	-0.536602	0.0834438	0.00697091	41.3399
ABCC5	rs2176825	1.5684e-206	3	183634592	G	A	31346	0.805165	-0.304698	0.00993572	0.0291286	940.399
ABCC5	rs34874825	9.3535e-113	3	183628271	T	C	31234	0.0591383	0.379679	0.0168253	0.016042	509.192
ABCC5	rs4078932	3.2717e-303	3	183540215	G	A	31560	0.283462	0.392468	0.00855103	0.0625711	2106.42
ABCC5	rs55727543	1.0612e-34	3	183795134	T	C	14530	0.0151772	-0.58652	0.0477346	0.0102836	150.952
ABCC5	rs56843723	1.1099e-67	3	183735644	A	G	28588	0.0290903	0.430305	0.0247541	0.0104595	302.155
ABCC5	rs60791004	7.0543e-218	3	183761215	A	G	31355	0.304642	-0.269132	0.00854209	0.0306874	992.603
ABCC5	rs62285804	2.8621e-67	3	183648085	T	C	27963	0.0240082	0.476145	0.0274771	0.0106246	300.266
ABCC5	rs72625006	3.8489e-20	3	183637236	T	C	5630	0.0223801	-0.581293	0.0632383	0.014786	84.4647
ABCC5	rs73177531	1.2886e-23	3	183573166	A	C	26617	0.0431251	-0.213313	0.0212959	0.00375533	100.325
ABCC5	rs73179687	2.5679e-08	3	183692766	A	G	27516	0.0156187	-0.191329	0.0343592	0.00112565	31.0059
ABCC5	rs73183461	2.1547e-34	3	183810178	T	G	24116	0.0163594	-0.43763	0.0357839	0.0061638	149.556
ABCC5	rs74418716	2.6367e-15	3	183808688	G	A	14063	0.0134751	0.408019	0.0516016	0.00442619	62.5133
ABCC5	rs74494968	2.4108e-18	3	183720335	A	C	23764	0.0137514	-0.343542	0.0393244	0.00320128	76.313
ABCC5	rs75549985	2.6946e-64	3	183716532	T	C	24180	0.0162523	-0.605283	0.0357519	0.0117151	286.605
ABCC5	rs76132924	3.2717e-303	3	183763770	T	G	29943	0.380449	-0.313888	0.00821908	0.0464466	1458.39
ABCC5	rs76238557	2.1815e-60	3	183609655	A	G	17328	0.613972	-0.17948	0.0109493	0.0152696	268.663
ABCC5	rs7627615	1.5186e-221	3	183818416	G	A	31684	0.415536	0.252135	0.00793544	0.030879	1009.48
ABCC5	rs7628946	2.5833e-117	3	183800925	A	G	31684	0.426566	0.183418	0.00796575	0.0164582	530.154
ABCC5	rs76432604	8.3989e-10	3	183747241	C	T	7429	0.0140187	0.427173	0.0696039	0.00504445	37.6551
ABCC5	rs76471139	1.5852e-84	3	183832984	C	T	29822	0.0862327	-0.282379	0.014495	0.0125662	379.492
ABCC5	rs76701548	2.2674e-74	3	183758685	G	A	21660	0.01836	-0.647998	0.0355166	0.0151356	332.846
ABCC5	rs77720224	4.2698e-11	3	183555443	T	C	21324	0.0202782	0.226317	0.0343196	0.00203515	43.482
ABCC5	rs77792557	5.4031e-26	3	183686202	G	A	16878	0.0248242	0.367649	0.0348674	0.00654417	111.167
ABCC5	rs78378377	1.5099e-27	3	183813503	G	T	28156	0.0233309	0.302967	0.027858	0.00418311	118.266
ABCC5	rs872014	3.7239e-212	3	183626962	A	G	31347	0.136514	0.35616	0.0114572	0.0299057	966.29
ABCC6	rs111750393	2.4466e-20	16	16300741	G	C	23789	0.0297905	0.248749	0.0269183	0.00357681	85.3871
ABCC6	rs129081	6.4696e-32	16	16235939	C	G	30869	0.409675	0.096007	0.0081656	0.00445828	138.23
ABCC6	rs138760312	8.6015e-07	16	16287639	T	C	24291	0.0357952	0.120121	0.0244089	0.00099601	24.2162
ABCC6	rs150529	1.9383e-11	16	16227531	A	G	20476	0.0178884	-0.2499	0.0372408	0.00219431	45.0251
ABCC6	rs2007413	3.4266e-104	16	16308675	T	C	26997	0.139881	-0.266628	0.0123005	0.0171063	469.823
ABCC6	rs2283513	1.574e-09	16	16211729	A	G	30589	0.567197	0.0492302	0.00815515	0.00118992	36.4394
ABCC6	rs2644990	9.2466e-09	16	16226194	C	T	20692	0.418777	-0.057185	0.00995577	0.00159191	32.9892
ABCC6	rs58260876	9.5861e-08	16	16251259	A	G	30927	0.939231	-0.0897362	0.0168225	0.000919216	28.4529
ABCC6	rs7185286	1.6149e-05	16	16176845	T	C	31256	0.16641	-0.0462959	0.0107355	0.000594629	18.5956
ABCC6	rs74556860	1.447e-05	16	16262984	C	T	31256	0.135856	-0.0506063	0.0116696	0.000601318	18.8049
ABCC6	rs76624087	3.7585e-07	16	16266576	G	A	4314	0.0143718	-0.458206	0.0901856	0.00594807	25.8015
ABCC6	rs8062992	2.021e-13	16	16291099	G	A	20810	0.366238	0.0746599	0.0101611	0.00258758	53.982
ABCG1	rs1044317	1.7882e-06	21	43716901	A	G	31676	0.567422	-0.0382854	0.00801638	0.000719561	22.8078
ABCG1	rs112334304	4.432e-07	21	43537476	C	T	30867	0.048484	-0.0945763	0.0187306	0.000825295	25.4938
ABCG1	rs12482369	1.2929e-08	21	43639801	A	G	28588	0.063837	-0.0972307	0.0170976	0.00112995	32.3374
ABCG1	rs144043692	3.8493e-17	21	43618909	A	G	29050	0.0240459	0.227683	0.0270488	0.00243311	70.8494
ABCG1	rs150617907	1.896e-06	21	43661381	A	G	25965	0.0174246	0.159711	0.0335225	0.000873435	22.6968
ABCG1	rs220149	1.4457e-05	21	43540460	G	T	31684	0.577831	0.0348724	0.00804068	0.000593309	18.8084
ABCG1	rs220178	2.1659e-08	21	43557736	A	G	31684	0.377053	-0.0458632	0.00819263	0.000988125	31.3367
ABCG1	rs225386	4.8157e-13	21	43682938	A	G	31682	0.509809	0.057412	0.00794025	0.00164743	52.2768
ABCG1	rs225411	5.2482e-23	21	43643047	C	A	31355	0.374163	-0.081379	0.00823941	0.00310153	97.545
ABCG1	rs2839471	2.4077e-09	21	43554456	T	C	31684	0.585028	-0.0480857	0.00805793	0.00112268	35.6088
ABCG1	rs2839503	5.4092e-07	21	43806256	A	G	27399	0.572814	-0.0432542	0.00863184	0.000915622	25.1083
ABCG1	rs55934878	7.8058e-09	21	43721844	A	G	31567	0.105862	-0.0746329	0.0129291	0.00105448	33.3196
ABCG1	rs72542415	1.5708e-25	21	43639168	A	C	31099	0.0448432	-0.201978	0.0193404	0.00349469	109.056
ABCG1	rs915845	1.146e-26	21	43635438	G	T	31569	0.142504	0.121472	0.0113642	0.00360615	114.247
ABCG2	rs111620587	2.8221e-23	4	89072808	A	G	31232	0.138051	-0.115098	0.0115808	0.00315274	98.7714
ABCG2	rs113228688	2.7914e-06	4	89244293	A	G	15205	0.013877	-0.229525	0.0489852	0.00144184	21.952
ABCG2	rs114075855	1.3517e-08	4	89033341	C	T	27455	0.0233244	-0.160485	0.0282578	0.00117343	32.2521
ABCG2	rs114086764	1.2497e-13	4	89118728	A	G	31239	0.0599488	0.124793	0.0168379	0.00175526	54.9253
ABCG2	rs11932727	1.5854e-169	4	89165737	T	C	31684	0.370213	-0.225601	0.0081288	0.0237333	770.197
ABCG2	rs11947810	9.9002e-37	4	89173505	C	T	30902	0.0961978	0.172255	0.0136066	0.00515957	160.258
ABCG2	rs12641788	9.8591e-16	4	89222164	C	T	31684	0.90802	0.110248	0.0137318	0.00203028	64.4543
ABCG2	rs1351441	7.2741e-28	4	89167407	C	T	31684	0.102634	0.142959	0.0130652	0.00376457	119.72
ABCG2	rs142929199	4.3312e-10	4	89113861	G	A	24927	0.0343542	-0.153356	0.0245704	0.00156038	38.9532
ABCG2	rs143891741	1.0966e-10	4	89152105	A	C	21456	0.0174898	-0.237402	0.0367899	0.00193695	41.636
ABCG2	rs1481011	1.1067e-05	4	89136757	A	C	29352	0.0243028	-0.117765	0.026794	0.000657709	19.3165
ABCG2	rs151297142	6.199e-12	4	89105962	T	G	28187	0.0220016	-0.197225	0.028688	0.00167395	47.2595
ABCG2	rs187975720	2.2267e-08	4	89150287	T	C	10607	0.0185286	-0.284348	0.0508381	0.00294069	31.278
ABCG2	rs2725248	9.8227e-63	4	89068007	C	A	31568	0.274035	-0.148507	0.00888356	0.008775	279.444
ABCG2	rs2728125	4.285e-09	4	89001893	G	A	31684	0.0952685	0.0794244	0.0135237	0.00108745	34.49
ABCG2	rs28789746	1.0345e-21	4	89230502	C	T	31566	0.423823	-0.0769905	0.00804221	0.00289497	91.6423
ABCG2	rs36111742	5.0688e-266	4	89152718	G	A	31684	0.129505	0.404589	0.0116111	0.0369072	1214.1
ABCG2	rs56069342	5.505e-15	4	89038140	A	G	31560	0.16043	0.0846737	0.0108349	0.00193139	61.0688
ABCG2	rs6532064	2.23e-10	4	89236855	T	C	27310	0.112121	0.0859797	0.0135514	0.00147184	40.2523
ABCG2	rs72659633	4.1241e-25	4	88979694	T	C	27910	0.0354281	0.236557	0.0228524	0.00382457	107.146
ABCG2	rs72661668	6.8725e-06	4	89199085	C	T	24830	0.0185523	-0.149506	0.033242	0.000813977	20.2259
ABCG2	rs75188535	2.1609e-08	4	89140175	A	G	19963	0.014777	-0.232029	0.0414449	0.0015676	31.3401
ABCG2	rs7696304	2.1826e-09	4	88959998	G	A	31231	0.383793	-0.0492024	0.00822302	0.00114506	35.8
ABCG2	rs78135941	8.5382e-11	4	88995570	A	G	29716	0.0283876	-0.160202	0.0246815	0.00141576	42.1276
ABHD12	rs12625157	6.0321e-101	20	25345549	A	G	31355	0.735865	0.191811	0.00899272	0.0143022	454.923
ABHD12	rs13038092	1.5177e-07	20	25249734	G	A	31470	0.0811755	-0.0765952	0.0145887	0.000875168	27.5639
ABHD12	rs139806409	4.1967e-22	20	25342091	A	G	25850	0.0199867	0.303211	0.0313679	0.00360158	93.4301
ABHD12	rs143051913	1.9362e-12	20	25417130	A	G	14643	0.0235126	0.271004	0.0384993	0.00337248	49.5436
ABHD12	rs55732243	7.667e-16	20	25194738	T	C	31021	0.194438	-0.0816695	0.0101336	0.00208944	64.9481
ABHD12	rs6050424	1.4919e-10	20	25177987	A	G	31130	0.221573	-0.0617783	0.00964366	0.00131655	41.0355
ABHD12	rs6083780	7.0827e-24	20	25194768	A	G	31043	0.123348	-0.122768	0.0121847	0.00325957	101.511
ABHD12	rs6115172	1.3952e-14	20	25389756	A	G	31026	0.0278808	0.187504	0.024361	0.0019058	59.2385
ABHD12	rs74385673	6.5627e-06	20	25471569	A	C	25082	0.0440136	-0.0980675	0.0217575	0.000809318	20.3141
ABHD12	rs76976017	2.0342e-06	20	25461086	G	A	14698	0.0173023	-0.212298	0.0446952	0.00153266	22.5585
ABHD12	rs78198846	1.1304e-05	20	25338827	C	T	30986	0.0573397	-0.0758378	0.0172728	0.000621745	19.2761
ABHD16A	rs150043706	4.8104e-09	6	31578465	A	G	8339	0.0188898	0.332273	0.0567629	0.00409229	34.2576
ABI3BP	rs12494604	6.5721e-07	3	100592854	C	A	29432	0.176782	-0.0537128	0.0107998	0.00083973	24.734
ABI3BP	rs75548501	1.7617e-06	3	100542536	A	G	26274	0.0389322	-0.10773	0.0225425	0.000868501	22.8371
ABI3BP	rs7634500	4.3205e-26	3	100539676	C	G	29311	0.374981	-0.0899644	0.00851516	0.0037938	111.616
ABL1	rs35993820	1.0143e-10	9	133763500	A	G	26185	0.0212459	0.195752	0.0302788	0.00159365	41.793
ABL1	rs4740379	1.447e-05	9	133779834	A	G	31554	0.136958	-0.0501948	0.011575	0.000595615	18.804
ABL1	rs7025200	1.5406e-05	9	133617103	T	G	26494	0.0194687	0.13587	0.0314311	0.000704817	18.6852
ABL2	rs11582386	3.8718e-08	1	179231878	C	T	31352	0.131441	0.0649352	0.0118135	0.000962765	30.2118
ABL2	rs116774799	1.2562e-05	1	178997314	A	G	28431	0.0249682	-0.117345	0.0268683	0.000670444	19.0728
ABL2	rs1490311	6.7635e-06	1	179075755	A	G	31355	0.153337	-0.049868	0.0110793	0.0006457	20.2577
ABL2	rs150447801	7.4984e-08	1	179056547	T	C	8404	0.0143979	0.347681	0.0646391	0.00343077	28.9246
ABL2	rs34535070	9.3944e-17	1	179158781	G	A	31465	0.910051	-0.115686	0.0139176	0.00219105	69.0883
ABL2	rs4652355	1.1389e-23	1	179053051	G	C	31349	0.406184	-0.0814199	0.00811877	0.00319791	100.566
ABL2	rs72709461	6.1021e-48	1	179103834	C	T	31013	0.112764	0.184037	0.0126512	0.00677719	211.602
ABP1	rs10235258	5.4933e-265	7	150467378	T	G	26608	0.258832	-0.336624	0.00967964	0.0434766	1209.31
ABP1	rs10237852	8.9745e-154	7	150450479	G	A	25827	0.430538	0.231627	0.00876841	0.0263078	697.756
ABP1	rs10266177	3.2717e-303	7	150455295	A	G	25671	0.467356	0.358956	0.00855705	0.0641502	1759.55
ABP1	rs111292377	1.0694e-10	7	150563304	C	T	26491	0.119191	0.0865078	0.0133977	0.00157133	41.6884
ABP1	rs112425461	1.5477e-30	7	150438513	A	G	24001	0.0282905	-0.315329	0.0274531	0.00546682	131.919
ABP1	rs11546671	1.2578e-22	7	150493495	A	G	20169	0.0258813	0.306227	0.0312834	0.00472842	95.8111
ABP1	rs116972354	5.6096e-09	7	150541199	A	C	20037	0.0425213	-0.144163	0.0247362	0.00169227	33.9622
ABP1	rs117096255	5.8357e-09	7	150485621	T	C	3573	0.015813	-0.549395	0.0943783	0.00939491	33.8674
ABP1	rs117377856	4.4699e-11	7	150492588	C	T	5541	0.0149792	-0.513164	0.0778985	0.00777102	43.3808
ABP1	rs11761679	1.8967e-29	7	150596929	T	C	26491	0.170096	0.12998	0.0115355	0.00476984	126.954
ABP1	rs11769511	2.3131e-22	7	150497147	A	G	25742	0.190467	0.108974	0.0112031	0.00366211	94.6091
ABP1	rs11773687	6.612e-12	7	150494533	A	G	22904	0.182654	0.0829398	0.01208	0.00205395	47.1365
ABP1	rs117753459	1.5316e-09	7	150625217	T	C	11492	0.0188392	-0.292617	0.0484393	0.00316542	36.4861
ABP1	rs118056209	6.1709e-186	7	150468814	T	G	26280	0.055175	0.546847	0.0188039	0.0311785	845.675
ABP1	rs12535470	2.0683e-12	7	150529416	G	A	23927	0.0402892	-0.163254	0.0232235	0.00206105	49.4126
ABP1	rs13226058	1.7626e-15	7	150536031	A	G	19650	0.0250636	-0.256357	0.0322177	0.00321173	63.3074
ABP1	rs13244664	2.2831e-06	7	150613975	A	G	19564	0.0142609	-0.20142	0.0426142	0.00114063	22.3385
ABP1	rs145704430	1.2247e-06	7	150613432	T	C	11769	0.0153369	0.257071	0.0529869	0.00199601	23.534
ABP1	rs149976098	1.7185e-10	7	150457072	A	C	20649	0.0155698	-0.253517	0.0397076	0.00197021	40.7592
ABP1	rs150036378	9.0116e-10	7	150442707	A	G	3463	0.0389835	-0.378253	0.0617465	0.0107203	37.505
ABP1	rs17176676	3.2834e-25	7	150468441	C	T	20772	0.0268872	-0.313818	0.0302531	0.00515341	107.591
ABP1	rs17256042	1.5727e-26	7	150490238	A	G	21610	0.0478482	-0.239591	0.0224767	0.00523048	113.614
ABP1	rs189068209	6.9309e-06	7	150466262	T	C	11987	0.0159339	0.231695	0.0515336	0.00168349	20.2106
ABP1	rs2192051	4.2929e-26	7	150530781	C	A	26409	0.297834	0.10032	0.0094948	0.00420941	111.628
ABP1	rs2301257	1.7854e-40	7	150555547	T	C	26609	0.809144	-0.146433	0.0109941	0.0066228	177.388
ABP1	rs34065079	8.409e-12	7	150454157	G	A	22195	0.0472854	-0.1526	0.0223386	0.0020981	46.6611
ABP1	rs36210421	6.0414e-45	7	150644428	A	C	21216	0.0337952	0.376171	0.0267408	0.00924115	197.87
ABP1	rs3757409	7.0757e-115	7	150488082	G	A	26494	0.14792	-0.276069	0.0121184	0.019212	518.935
ABP1	rs4725365	7.9597e-131	7	150493912	T	C	22235	0.297144	0.249234	0.010241	0.0259466	592.236
ABP1	rs55644620	2.5997e-229	7	150471888	G	A	26115	0.0701513	0.543138	0.0167994	0.0384856	1045.2
ABP1	rs57293996	4.1249e-50	7	150495187	G	A	23513	0.193106	-0.173075	0.0116276	0.00933492	221.541
ABP1	rs62490436	1.24e-34	7	150512011	A	G	21860	0.0190988	0.427429	0.0348219	0.00684524	150.654
ABP1	rs73163564	1.2048e-09	7	150431388	G	A	16915	0.0159917	-0.263206	0.043294	0.0021803	36.956
ABP1	rs73163574	1.5811e-27	7	150452633	C	T	25002	0.158387	0.132843	0.0122196	0.00470479	118.176
ABP1	rs73163595	5.9127e-14	7	150496248	T	C	11294	0.0166903	0.389088	0.0518087	0.00496913	56.3916
ABP1	rs73165533	5.4948e-19	7	150533598	T	C	24068	0.0347557	0.221158	0.0248439	0.00328169	79.2372
ABP1	rs78430825	4.5244e-11	7	150437716	A	C	20138	0.0526368	-0.146796	0.0222898	0.00214915	43.3685
ABP1	rs917805	3.4695e-10	7	150434237	A	C	21477	0.0247241	-0.194838	0.0310439	0.00183073	39.387
ABP1	rs9657892	1.771e-08	7	150434689	T	C	18218	0.0160281	-0.234777	0.0416797	0.00173863	31.7261
ACACA	rs11653434	1.6496e-06	17	35414006	T	C	30333	0.12023	-0.0598008	0.0124788	0.000756529	22.9637
ACACA	rs117936082	2.3012e-06	17	35837865	A	G	31011	0.0472658	0.0893782	0.0189152	0.000719469	22.3261
ACACA	rs11871270	3.5222e-09	17	35738786	C	T	26388	0.644284	0.0536595	0.00908667	0.00131979	34.8699
ACACA	rs12951195	7.6054e-06	17	35706483	C	T	17217	0.0295928	-0.142254	0.0317822	0.00116225	20.0314
ACACA	rs143479893	1.7167e-06	17	35435033	T	C	22347	0.0201304	0.16105	0.0336622	0.00102323	22.8875
ACACA	rs145435380	1.8362e-07	17	35555886	C	A	23780	0.0161721	0.189481	0.0363318	0.00114248	27.1971
ACACA	rs2285729	2.3732e-11	17	35833750	G	A	26689	0.954714	0.138961	0.0207988	0.00166975	44.6351
ACACA	rs2411159	3.6918e-07	17	35633415	C	A	27096	0.0892737	-0.0765568	0.0150581	0.000953035	25.8462
ACACA	rs2411160	1.1204e-20	17	35594845	G	T	31351	0.716535	0.082508	0.0088489	0.00276541	86.9333
ACACA	rs56116846	1.8789e-59	17	35744215	T	C	31352	0.415594	-0.13121	0.00806932	0.00836277	264.384
ACACA	rs712039	6.8851e-18	17	35850553	T	C	31086	0.726177	0.077406	0.00898315	0.00238282	74.2445
ACACA	rs72828231	1.9983e-06	17	35733466	C	T	26855	0.0485814	-0.0953615	0.0200618	0.000840656	22.5931
ACACA	rs75211199	2.774e-39	17	35608558	A	G	26842	0.881261	-0.174398	0.0132997	0.00636516	171.935
ACACA	rs76225913	4.9135e-19	17	35848134	A	G	28898	0.0202604	-0.262814	0.0294832	0.00274211	79.4539
ACACA	rs78286030	3.2682e-06	17	35735111	C	T	19364	0.0161313	-0.187575	0.0403127	0.00111683	21.6482
ACACA	rs9899506	5.1747e-08	17	35488423	C	T	31141	0.879547	0.0670045	0.0123048	0.000951292	29.6505
ACACB	rs10849926	4.7538e-224	12	109638760	T	G	31684	0.0815701	0.456473	0.0142853	0.0312204	1021
ACACB	rs11066507	1.2916e-12	12	109471911	T	C	31684	0.26399	0.0638942	0.00900502	0.00158644	50.3415
ACACB	rs111477421	3.8768e-149	12	109638525	G	A	30077	0.0366571	-0.558081	0.021457	0.021997	676.439
ACACB	rs11503165	4.1706e-07	12	109648267	C	T	19663	0.0267343	0.158115	0.0312412	0.00130099	25.6121
ACACB	rs11609590	2.8499e-48	12	109557654	T	C	29384	0.0928463	0.20676	0.0141624	0.00720126	213.122
ACACB	rs117645666	1.3163e-09	12	109525334	A	G	27753	0.0221139	0.174957	0.0288446	0.00132388	36.7876
ACACB	rs117815009	3.8485e-06	12	109610720	T	C	17976	0.0136811	0.209607	0.0453745	0.00118572	21.3374
ACACB	rs118014788	6.0671e-123	12	109611786	T	G	27980	0.0328749	-0.553568	0.0234755	0.0194859	556.01
ACACB	rs12423553	1.6988e-05	12	109532424	C	T	7970	0.965558	0.186604	0.0433831	0.00231598	18.4965
ACACB	rs12818314	2.4421e-237	12	109644357	A	G	31564	0.651327	-0.270155	0.00821221	0.0331493	1082.13
ACACB	rs139480118	5.8009e-09	12	109648164	G	A	18576	0.0275535	0.184375	0.0316659	0.00182169	33.8979
ACACB	rs147874197	1.4301e-16	12	109740428	G	A	15365	0.0142371	0.396972	0.0480462	0.00442328	68.2567
ACACB	rs148520195	1.6205e-17	12	109791155	T	C	31146	0.0963523	0.115533	0.0135628	0.00232436	72.5585
ACACB	rs150651241	3.6949e-10	12	109688046	G	A	29200	0.0278964	0.157363	0.0251114	0.00134307	39.2676
ACACB	rs17848802	3.2934e-12	12	109634834	G	A	30662	0.0302888	-0.163972	0.0235439	0.0015794	48.5011
ACACB	rs17848835	2.7722e-18	12	109692053	T	C	31300	0.102021	-0.115011	0.0131889	0.00242362	76.0388
ACACB	rs1866061	2.8579e-32	12	109769681	G	C	31016	0.411993	0.096256	0.00813915	0.00448909	139.852
ACACB	rs2066925	2.1805e-62	12	109690314	T	A	31676	0.256607	-0.150974	0.00905691	0.00869604	277.855
ACACB	rs2268389	1.0552e-13	12	109643152	G	A	27399	0.916704	0.114809	0.0154438	0.00201296	55.2603
ACACB	rs2284684	8.8347e-121	12	109686945	A	G	31562	0.182731	0.238632	0.0102115	0.0170085	546.076
ACACB	rs2436630	1.1375e-75	12	109562460	A	G	31684	0.759273	-0.170136	0.00924259	0.0105814	338.826
ACACB	rs2569987	1.8243e-79	12	109541171	C	T	31569	0.161678	0.2029	0.0107495	0.0111598	356.258
ACACB	rs3742027	5.4729e-55	12	109670468	T	C	31355	0.105784	0.202	0.0129336	0.00771961	243.916
ACACB	rs55741498	2.9171e-19	12	109508857	G	A	30546	0.0320561	0.205798	0.022938	0.00262828	80.4897
ACACB	rs7295784	1.4979e-303	12	109598549	A	C	31553	0.583012	-0.297057	0.00789845	0.0429052	1414.38
ACACB	rs73190620	9.0679e-18	12	109728861	T	C	31561	0.0653175	-0.138133	0.01609	0.00232979	73.6976
ACACB	rs73191161	5.4459e-20	12	109658191	A	G	27980	0.057542	0.165936	0.0181254	0.00298649	83.8062
ACACB	rs73191162	2.4687e-46	12	109660598	T	C	30399	0.0239694	-0.377676	0.0264266	0.00667403	204.234
ACACB	rs73195455	2.3191e-36	12	109501365	C	A	24108	0.0160511	-0.454836	0.0361196	0.00653455	158.558
ACACB	rs73197474	5.3039e-55	12	109589768	T	C	28019	0.0205936	-0.462607	0.0296161	0.00863276	243.97
ACACB	rs77569767	2.9385e-09	12	109622363	G	A	28673	0.0651538	0.10036	0.0169099	0.00122697	35.2218
ACACB	rs78069100	9.4622e-14	12	109789913	G	T	31018	0.0231854	-0.198528	0.0266549	0.00178526	55.4706
ACACB	rs7979871	4.3378e-19	12	109457261	G	T	31553	0.358732	0.0740067	0.00828919	0.00251989	79.7059
ACE	rs4277405	1.59e-17	17	61548918	C	T	27395	0.618907	0.0748534	0.00878509	0.00264307	72.5936
ACLY	rs115426537	1.7133e-06	17	39947520	T	C	26606	0.105234	0.0675664	0.0141213	0.000859719	22.8916
ACLY	rs11870406	2.3765e-10	17	40105688	T	G	23439	0.0945175	-0.0999234	0.0157742	0.00170906	40.1237
ACLY	rs145490199	4.1605e-06	17	40162367	A	G	30037	0.061875	-0.077923	0.0169284	0.000704917	21.1871
ACLY	rs34200091	3.7026e-72	17	40014216	A	G	31529	0.157432	-0.195424	0.0108785	0.0101317	322.692
ACLY	rs62074958	4.9816e-13	17	40050359	T	C	30862	0.617513	0.0597952	0.00827512	0.00168898	52.2102
ACLY	rs7209507	4.0471e-10	17	40027651	A	G	30037	0.108051	0.0821162	0.0131338	0.00129975	39.0887
ACLY	rs7213095	9.322e-12	17	39940768	G	T	20507	0.517561	-0.0672815	0.00987053	0.00226061	46.4588
ACLY	rs76162894	1.1024e-10	17	40085165	A	C	11423	0.0153537	-0.34655	0.0537103	0.00363125	41.6236
ACP1	rs300737	1.4849e-09	2	170576	T	C	31350	0.197271	-0.0606389	0.0100299	0.00116457	36.5494
ACP1	rs300753	1.0094e-48	2	209622	C	T	31470	0.450787	0.117118	0.00798363	0.00679182	215.186
ACP1	rs397719	1.5978e-06	2	204870	T	G	31352	0.139783	0.0552428	0.0115123	0.000733914	23.0251
ACP1	rs56378003	6.9885e-09	2	318239	G	A	31141	0.367009	-0.0481173	0.00830898	0.00107574	33.5335
ACP1	rs62117005	1.2359e-18	2	349977	A	G	25692	0.0874658	0.137384	0.0155915	0.00301295	77.6365
ACP1	rs6725389	1.4691e-06	2	308978	C	T	16312	0.405313	-0.0542645	0.011269	0.00141952	23.1852
ACP1	rs71437291	2.7034e-47	2	256414	A	G	23344	0.0519459	0.299905	0.0207622	0.00885897	208.634
ACP1	rs9309731	1.2368e-09	2	314414	A	G	31141	0.131906	0.0718986	0.0118344	0.00118387	36.9081
ACP2	rs112806799	1.5752e-11	11	47213055	T	C	2581	0.0453313	-0.447076	0.0663248	0.0172999	45.4018
ACP2	rs113954134	1.0245e-82	11	47202682	A	G	25520	0.0260903	-0.531144	0.0275683	0.0143368	371.169
ACP2	rs11570086	6.4655e-18	11	47362642	T	C	25487	0.0290653	0.227052	0.0263276	0.00290967	74.3693
ACP2	rs11570115	9.674e-34	11	47354905	C	T	27920	0.0978143	0.172025	0.0142083	0.00522291	146.579
ACP2	rs117441822	3.5797e-06	11	47339935	C	T	15866	0.0122589	0.236277	0.0509812	0.00135198	21.4768
ACP2	rs12574410	3.2717e-303	11	47169228	C	G	31355	0.848173	-0.513169	0.010744	0.067824	2281.21
ACP2	rs1352307	7.9558e-27	11	47168254	G	A	31355	0.0774138	0.159932	0.014915	0.00365366	114.973
ACP2	rs147157127	1.1362e-09	11	47285396	T	C	22211	0.01683	0.224407	0.0368538	0.00166653	37.0738
ACP2	rs1471934	7.1547e-18	11	47169379	T	C	26153	0.0312794	0.216031	0.0250831	0.00282824	74.1712
ACP2	rs181443960	1.3474e-122	11	47283884	T	C	28253	0.0485209	-0.456563	0.0193896	0.0192468	554.413
ACP2	rs184854322	1.7023e-24	11	47166910	A	G	26539	0.04124	0.222541	0.021786	0.00391633	104.336
ACP2	rs184907858	9.1796e-14	11	47211786	G	A	31019	0.0889212	-0.105022	0.014093	0.00178712	55.5302
ACP2	rs35677603	1.9358e-198	11	47268310	T	C	31351	0.300529	0.258089	0.00858744	0.0280042	903.197
ACP2	rs4647728	1.2921e-14	11	47252107	A	G	25505	0.0327214	0.191577	0.0248585	0.00232328	59.3886
ACP2	rs7125432	6.6717e-13	11	47304881	C	T	25334	0.0326283	0.179511	0.0249802	0.00203422	51.636
ACP2	rs74757308	3.8016e-33	11	47327571	C	A	12474	0.02203	-0.514391	0.0428866	0.0114014	143.838
ACP2	rs75958295	2.7457e-11	11	47347644	C	T	28368	0.0275875	0.170571	0.0256124	0.001561	44.3485
ACP2	rs77675579	3.8293e-34	11	47204848	T	C	31339	0.0942481	0.166163	0.0136388	0.00471388	148.418
ACP2	rs77682558	2.5434e-51	11	47276818	A	G	10240	0.0382381	-0.543129	0.0360404	0.021697	227.061
ACP2	rs957602	4.0485e-09	11	47168303	A	G	23095	0.0267906	0.169377	0.0287943	0.00149598	34.5985
ACP5	rs112052371	2.5341e-36	19	11787012	G	T	30686	0.106409	0.16433	0.0130569	0.00513545	158.39
ACP5	rs112354959	4.7852e-31	19	11770958	T	C	27753	0.0183252	-0.365804	0.03157	0.00481442	134.251
ACP5	rs117666149	7.7136e-09	19	11714888	T	C	6352	0.0130978	-0.449432	0.0778318	0.00522191	33.3332
ACP5	rs118048815	3.054e-42	19	11710508	A	G	25517	0.0357281	-0.323641	0.0237625	0.00721716	185.484
ACP5	rs118159575	1.7485e-24	19	11696438	G	A	16675	0.0299138	-0.327248	0.0320448	0.00621534	104.277
ACP5	rs12972855	2.3091e-155	19	11704605	G	A	31463	0.125987	0.315488	0.0118809	0.0219198	705.075
ACP5	rs143186713	4.7504e-14	19	11741283	G	A	21249	0.0218453	0.249836	0.0331401	0.00266751	56.8282
ACP5	rs145128974	6.4856e-21	19	11647870	C	A	18439	0.0144719	0.408108	0.0434995	0.0047509	88.0105
ACP5	rs149642807	3.2717e-303	19	11683849	A	G	27011	0.110835	0.812556	0.0127823	0.130136	4040.67
ACP5	rs34912772	1.0912e-152	19	11677145	C	T	22469	0.372473	-0.252954	0.00961026	0.0299116	692.744
ACP5	rs35909449	2.3255e-34	19	11752385	G	A	25319	0.0182523	-0.404598	0.0330998	0.00586673	149.405
ACP5	rs4804604	3.2717e-303	19	11680634	A	C	29863	0.415307	-0.407111	0.00796246	0.0804921	2613.98
ACP5	rs4804607	1.6746e-17	19	11700877	A	G	24933	0.0307892	-0.220396	0.0258857	0.00289903	72.4858
ACP5	rs4804623	3.3037e-13	19	11767362	G	A	30265	0.0567037	-0.127852	0.0175592	0.00174866	53.0124
ACP5	rs625417	6.7477e-67	19	11612313	C	T	31470	0.0978804	0.230692	0.0133508	0.00939841	298.555
ACP5	rs6511741	3.2717e-303	19	11769502	C	T	31353	0.4075	-0.402789	0.00780229	0.0783433	2664.92
ACP5	rs7247136	3.2717e-303	19	11690893	A	G	29863	0.366831	-0.383791	0.00819473	0.0684233	2193.26
ACP5	rs72995003	1.9306e-28	19	11649289	A	G	24623	0.0213035	-0.344349	0.0311307	0.00494455	122.345
ACP5	rs74862238	2.812e-38	19	11678192	T	C	26702	0.0445492	0.270484	0.0209089	0.00622821	167.335
ACP5	rs76815782	2.8286e-42	19	11710819	C	T	26162	0.0309375	-0.342803	0.0251591	0.00704623	185.637
ACP5	rs77897491	3.4129e-15	19	11707334	T	C	3295	0.0174507	0.733956	0.093202	0.018473	61.9764
ACP5	rs78341426	1.4904e-09	19	11656300	A	G	15724	0.017936	-0.256558	0.0424392	0.00231881	36.541
ACP5	rs78804843	1.8447e-18	19	11694301	T	C	18162	0.0124803	-0.41345	0.047163	0.00421352	76.8413
ACP5	rs78895581	8.9773e-09	19	11593858	T	C	27096	0.113695	-0.0777483	0.013524	0.00121825	33.0474
ACP5	rs79859926	2.0861e-229	19	11686743	T	C	30332	0.0811315	0.47278	0.0146202	0.0333266	1045.64
ACP6	rs10494246	3.5182e-25	1	147148304	C	T	14263	0.0345895	0.334625	0.0322791	0.00747828	107.451
ACP6	rs11240083	4.7592e-23	1	147051058	A	G	14263	0.236435	-0.137297	0.0138873	0.00680626	97.7292
ACP6	rs11240115	1.2311e-21	1	147212431	A	G	14263	0.760119	-0.132069	0.0138215	0.00636072	91.291
ACP6	rs114676148	9.0891e-07	1	147048251	A	G	11494	0.0221336	0.219915	0.0447845	0.00209349	24.1088
ACP6	rs11586154	1.3487e-34	1	147165238	C	T	14261	0.220954	0.174166	0.014197	0.010443	150.478
ACP6	rs116523799	4.4094e-56	1	147076716	T	C	14263	0.050086	-0.424591	0.0269105	0.0171543	248.907
ACP6	rs11800736	4.4637e-76	1	147131103	T	C	14263	0.0456514	-0.517445	0.0280332	0.0233303	340.661
ACP6	rs12132534	8.9882e-32	1	147098986	G	C	14259	0.153549	0.191742	0.0163467	0.00955684	137.567
ACP6	rs141731346	1.028e-05	1	147213452	A	G	10012	0.0160605	-0.247735	0.0561616	0.00193968	19.4539
ACP6	rs143363112	4.6465e-16	1	147161205	C	T	10333	0.0197092	-0.405089	0.0498859	0.00634096	65.9265
ACP6	rs148127209	4.7002e-10	1	147112584	A	G	9650	0.0161029	0.355496	0.0570721	0.00400454	38.7912
ACP6	rs150011608	1.8094e-05	1	147061778	C	T	7849	0.0134869	-0.296303	0.0691134	0.00233624	18.3754
ACP6	rs2236570	3.2717e-303	1	147093887	A	G	14263	0.691307	-0.463172	0.012216	0.0915612	1437.36
ACP6	rs41295835	3.3765e-14	1	147092881	T	C	10333	0.0642634	0.214514	0.0282884	0.00553423	57.4923
ACP6	rs60322015	2.9834e-15	1	147163628	T	A	8783	0.0262706	0.370976	0.0470084	0.00704092	62.2647
ACP6	rs627219	2.3039e-33	1	147073355	C	A	14254	0.0618652	-0.294399	0.0244605	0.0100604	144.838
ACP6	rs628928	7.6891e-15	1	147056280	C	A	11158	0.0668246	0.207798	0.0267343	0.00538533	60.404
ACP6	rs6666306	3.3411e-47	1	147029474	A	G	14252	0.315901	-0.182528	0.0126492	0.0143998	208.196
ACP6	rs72700325	1.2916e-12	1	147100693	T	C	10333	0.0260492	0.309112	0.0435663	0.00484833	50.3321
ACP6	rs75975267	3.7164e-24	1	147157618	A	G	10655	0.0297099	-0.407103	0.0401534	0.00955523	102.774
ACP6	rs76093248	1.6414e-06	1	147080763	T	C	11321	0.0234403	0.210332	0.0438805	0.00202537	22.9717
ACP6	rs76390540	1.7947e-32	1	147150770	A	G	11494	0.0273018	-0.477302	0.0402274	0.0121	140.756
ACP6	rs76669808	1.4863e-16	1	147068704	A	G	13755	0.0191425	-0.362432	0.0438913	0.00493275	68.1764
ACP6	rs77650336	1.7679e-124	1	147096505	T	C	14263	0.023978	-0.900805	0.0379608	0.0379808	563.029
ACP6	rs78082897	1.8731e-10	1	147058901	T	C	10660	0.0284871	0.261803	0.0410897	0.00379381	40.5884
ACP6	rs78712378	2.2341e-16	1	147107250	T	C	14262	0.0424026	0.24064	0.0293146	0.00470265	67.3766
ACP6	rs79372002	9.8915e-11	1	147169202	T	G	12592	0.0817139	0.148556	0.0229657	0.00331196	41.8361
ACP6	rs79495255	9.4451e-31	1	147141696	T	C	14262	0.0179295	-0.512046	0.0444145	0.00923335	132.895
ACPP	rs112260313	3.5556e-06	3	131977030	G	A	15306	0.0232626	-0.175646	0.0378906	0.00140198	21.486
ACPP	rs116316641	8.1749e-26	3	132011605	C	A	21537	0.0147309	0.419078	0.0398924	0.00509805	110.349
ACPP	rs116824807	8.1271e-09	3	132023777	G	A	24782	0.0435125	0.126869	0.0220029	0.00133977	33.2441
ACPP	rs11710061	4.3182e-34	3	132132308	C	T	31561	0.103998	-0.158353	0.0130084	0.00467323	148.175
ACPP	rs11914615	1.1126e-22	3	132123482	C	T	31567	0.122867	-0.118639	0.0121048	0.00303381	96.0535
ACPP	rs11928359	2.1273e-65	3	131990201	T	C	29337	0.67649	0.149976	0.00878121	0.00984515	291.679
ACPP	rs13068478	1.5496e-59	3	132024586	G	T	28473	0.0450893	-0.327108	0.020102	0.00921403	264.772
ACPP	rs139178494	1.7605e-07	3	132128564	T	G	2784	0.0242457	-0.452853	0.0867053	0.0097033	27.2591
ACPP	rs143673075	3.0071e-07	3	131950262	A	G	22966	0.0147001	0.19851	0.038748	0.00114152	26.2439
ACPP	rs148270413	1.9938e-45	3	132071134	T	C	28673	0.056848	0.254221	0.0179717	0.00693026	200.084
ACPP	rs16839210	6.545e-09	3	132123768	C	G	29831	0.0284376	0.142832	0.0246164	0.00112731	33.6644
ACPP	rs2310229	3.3456e-80	3	132059280	G	A	30746	0.240602	-0.177878	0.00937953	0.0115623	359.629
ACPP	rs2670104	6.0701e-10	3	132012079	G	A	31684	0.62896	-0.0508596	0.00821828	0.00120731	38.2964
ACPP	rs309995	8.9669e-20	3	132076150	A	G	28588	0.0424446	0.188517	0.0207144	0.00288881	82.8188
ACPP	rs4257547	3.2717e-303	3	132062117	C	G	31684	0.4453	0.328222	0.00777739	0.05322	1780.9
ACPP	rs73211940	3.2717e-303	3	131937607	A	G	30876	0.121449	-0.621858	0.0118003	0.0825225	2776.96
ACPP	rs73215975	3.0826e-39	3	132106523	G	T	14762	0.0177558	-0.574185	0.0438149	0.0114999	171.713
ACPP	rs75594491	1.405e-24	3	132057013	T	C	11830	0.042487	0.328396	0.0320906	0.00877461	104.705
ACPP	rs7620445	1.1479e-30	3	132126527	G	A	31669	0.158024	0.125143	0.0108705	0.00416743	132.522
ACPP	rs77152734	1.2155e-14	3	132066975	C	T	28574	0.0235542	-0.212559	0.0275543	0.0020783	59.5047
ACPP	rs924948	4.1067e-08	3	131992408	G	T	25738	0.10301	0.0795041	0.0144914	0.00116809	30.0971
ACPP	rs9811287	4.3584e-40	3	132032063	T	C	25180	0.0213628	0.407016	0.0307119	0.00692683	175.62
ACPP	rs9866280	3.5135e-303	3	131987887	T	C	31684	0.286877	0.320469	0.00859633	0.0420205	1389.69
ACRBP	rs12321102	2.0801e-22	12	6755194	T	C	31115	0.0337366	-0.215875	0.0221687	0.0030383	94.8187
ACRBP	rs1639122	2.8133e-06	12	6711147	A	C	31300	0.420439	0.037912	0.00809393	0.000700463	21.9385
ACRBP	rs1882553	3.8944e-16	12	6747578	G	C	28917	0.209064	-0.0831603	0.0102141	0.00228709	66.2827
ACRBP	rs7315856	2.0261e-06	12	6733496	C	A	27889	0.0276365	-0.122655	0.0258188	0.000808561	22.5666
ACTN1	rs11848042	1.8177e-12	14	69388770	T	A	29620	0.057676	0.124107	0.0176088	0.00167425	49.6709
ACTN1	rs12101054	2.0362e-13	14	69425258	T	C	31470	0.0849337	0.104951	0.0142856	0.00171211	53.9691
ACTN1	rs1275193	1.0072e-39	14	69466699	A	C	31355	0.595361	0.107014	0.00811346	0.00551773	173.957
ACTN1	rs181482	2.6292e-10	14	69357940	A	G	29737	0.126306	0.0779522	0.0123354	0.00134113	39.9321
ACTN1	rs3784132	4.6765e-06	14	69362687	G	A	31470	0.287948	-0.0402931	0.00879993	0.00066576	20.9641
ACTN1	rs4902672	6.6586e-15	14	69392881	C	T	31470	0.544966	0.0623024	0.00799671	0.0019251	60.6958
ACTN1	rs61987509	2.6195e-06	14	69339039	G	T	31355	0.142428	-0.0536678	0.0114221	0.000703598	22.0754
ACTN1	rs72733506	1.0539e-24	14	69344290	G	T	31352	0.746291	0.0940176	0.00916226	0.00334728	105.29
ACTN1	rs77049690	1.0914e-06	14	69438159	C	T	31351	0.179313	-0.0507239	0.0104064	0.000757258	23.7573
ACTN4	rs1035525	1.2834e-07	19	39299362	G	A	31684	0.752358	-0.0485809	0.00919919	0.000879448	27.8872
ACTN4	rs138754427	9.7314e-16	19	39140257	A	G	14909	0.0230733	-0.309071	0.0384891	0.00430645	64.4739
ACTN4	rs142650762	1.2932e-06	19	39090127	T	C	23152	0.0201637	0.159972	0.0330452	0.00101121	23.4333
ACTN4	rs2459634	1.7087e-12	19	39041477	G	T	30902	0.722461	-0.063335	0.00897579	0.00160863	49.7867
ACTN4	rs34105297	3.1333e-70	19	39184669	G	C	31569	0.0638446	-0.286974	0.0161983	0.00984439	313.847
ACTN4	rs35061252	4.5778e-15	19	39260279	C	G	31236	0.0991935	-0.104803	0.0133713	0.00196287	61.4287
ACTN4	rs60637521	6.5462e-08	19	39313781	G	A	31238	0.125483	-0.065224	0.0120716	0.000933678	29.1916
ACTN4	rs62120348	4.4967e-09	19	39051095	A	G	29830	0.0294082	-0.142039	0.024219	0.00115174	34.3936
ACTN4	rs78104785	1.3527e-05	19	39116961	G	A	23552	0.029009	0.119418	0.0274424	0.00080338	18.9348
ACTN4	rs8113319	4.5305e-07	19	39296108	C	A	31270	0.860909	-0.0582754	0.0115509	0.000813314	25.4514
ACTN4	rs883433	4.5793e-44	19	39206288	T	C	31684	0.457345	0.110688	0.00794981	0.00608128	193.846
ACVR1	rs112810381	2.1992e-06	2	158517521	A	G	25213	0.107434	-0.0680498	0.0143744	0.000888105	22.4099
ACVR1	rs115032483	4.1049e-06	2	158648177	C	T	22821	0.0142567	-0.181773	0.0394661	0.000928693	21.2115
ACVR1	rs144321421	3.8475e-15	2	158742322	G	C	28372	0.0350904	-0.179115	0.0227893	0.00217253	61.769
ACVR1	rs16842126	6.538e-06	2	158681641	T	A	15956	0.0155776	-0.203661	0.0451758	0.00127212	20.3213
ACVR1	rs16842215	3.9633e-38	2	158724552	G	T	31684	0.0532151	0.227881	0.0176515	0.0052328	166.658
ACVR1	rs17182166	3.7172e-06	2	158596197	T	G	31684	0.151114	0.0512994	0.0110877	0.000675164	21.405
ACVR1	rs2108812	3.0229e-10	2	158823815	T	C	31568	0.0694712	0.0985137	0.0156431	0.00125475	39.6573
ACVR1	rs35160507	5.3985e-95	2	158752065	T	C	31229	0.076279	-0.309597	0.014972	0.0135073	427.569
ACVR1	rs6437120	7.2512e-09	2	158785150	C	T	31557	0.476248	0.0460828	0.00796577	0.00105941	33.4653
ACVR1	rs6726288	5.723e-11	2	158585869	C	T	17695	0.0158479	-0.278487	0.0425126	0.00241921	42.9068
ACVR1	rs78280826	2.1065e-20	2	158809750	T	C	29143	0.0596435	-0.161662	0.0174644	0.00293159	85.6806
ACVR1B	rs113598855	1.226e-09	12	52289255	C	T	28285	0.0299693	0.14975	0.024643	0.00130385	36.9249
ACVR1B	rs11612312	1.8216e-77	12	52349088	C	T	31470	0.20106	0.184272	0.00989088	0.0109091	347.073
ACVR1B	rs117661977	9.1729e-07	12	52276399	A	G	28098	0.042088	-0.103076	0.021	0.000856707	24.0907
ACVR1B	rs11833804	2.1573e-24	12	52268207	A	G	31141	0.0947489	0.139214	0.0136592	0.0033246	103.87
ACVR1B	rs12370562	1.8277e-06	12	52425415	T	C	24017	0.407757	-0.0442826	0.00928045	0.000947104	22.7663
ACVR1B	rs148558770	1.6711e-08	12	52443629	G	A	30268	0.0305231	0.13326	0.0236147	0.00105098	31.8425
ACVR1B	rs2684333	1.4444e-05	12	52350855	C	T	29620	0.030393	-0.103762	0.023926	0.000634568	18.8066
ACVR1B	rs2701133	5.0113e-11	12	52407063	A	G	22657	0.659474	-0.0650721	0.00990368	0.00190181	43.1677
ACVR1B	rs34672117	1.94e-07	12	52275071	G	A	31132	0.328708	-0.0443858	0.00852769	0.000869441	27.0892
ACVR1B	rs772002	2.8896e-08	12	52322582	G	A	31347	0.275768	-0.0495555	0.00893229	0.000980923	30.7772
ACVR1B	rs7978526	1.0714e-09	12	52292037	G	A	31024	0.173604	0.0645989	0.0105926	0.00119737	37.1893
ACVR1C	rs10164853	1.8562e-24	2	158481992	G	A	23191	0.0788237	0.175481	0.017193	0.00447186	104.164
ACVR1C	rs155602	2.8912e-06	2	158306282	A	G	26484	0.228704	0.0483818	0.0103411	0.000825828	21.8876
ACVR1C	rs4377290	2.3239e-06	2	158437683	C	T	26225	0.467169	0.0413188	0.00874804	0.000849939	22.3069
ACVR2A	rs116761072	1.1109e-09	2	148681521	T	C	26420	0.0210895	0.184339	0.0302558	0.00140306	37.1182
ACVR2A	rs11886876	6.0031e-174	2	148783807	A	G	31643	0.325428	0.235626	0.00838003	0.0243759	790.549
ACVR2A	rs1227305	1.0588e-05	2	148704616	T	C	31529	0.051974	-0.0789968	0.0179347	0.000614972	19.4002
ACVR2A	rs143648587	1.2108e-13	2	148520579	T	C	19751	0.0185852	0.275889	0.0372029	0.00277664	54.9885
ACVR2A	rs145035579	3.6885e-17	2	148753781	A	G	25501	0.031504	0.21321	0.0253146	0.00277401	70.9313
ACVR2A	rs150606697	6.6266e-07	2	148649640	G	A	24606	0.016077	0.178116	0.0358231	0.0010037	24.7198
ACVR2A	rs17218798	1.6365e-06	2	148778043	A	C	22911	0.0300235	-0.131161	0.0273611	0.00100199	22.9776
ACVR2A	rs17219127	3.471e-12	2	148713258	A	G	26393	0.0313585	0.17359	0.0249508	0.00183061	48.4004
ACVR2A	rs2303391	3.2493e-06	2	148680762	G	A	27976	0.0342836	-0.108094	0.023225	0.000773692	21.66
ACVR2A	rs34805135	1.2345e-05	2	148788321	A	G	19401	0.0146238	0.184782	0.0422696	0.000984032	19.108
ACVR2A	rs75322814	8.0977e-10	2	148737283	C	T	29796	0.0887888	-0.0884115	0.0143927	0.00126481	37.7315
ACVR2A	rs7607970	5.1245e-21	2	148505928	A	G	31643	0.212436	-0.0912874	0.00970471	0.00278847	88.4766
ACVR2A	rs78322741	1.1673e-05	2	148785313	A	G	30507	0.025637	-0.112245	0.0256068	0.000629433	19.2129
ACVR2A	rs79861172	6.2735e-10	2	148607438	A	G	25866	0.0752244	-0.102996	0.0166572	0.00147594	38.2302
ACVR2B	rs13093125	1.7624e-07	3	38398854	A	G	13100	0.0680146	-0.128023	0.0245128	0.00207786	27.2724
ACVR2B	rs185206204	2.12e-13	3	38552303	G	A	13438	0.0261154	0.280226	0.0381721	0.00399438	53.8837
ACVR2B	rs188507905	2.438e-07	3	38486805	T	C	12185	0.0185505	0.244815	0.0474227	0.00218237	26.646
ACVR2B	rs2268760	1.4705e-13	3	38515200	A	G	14262	0.0467818	-0.206803	0.0279853	0.00381429	54.6
ACVR2B	rs503327	1.8358e-08	3	38524363	T	C	14263	0.0966068	-0.112642	0.0200196	0.00221472	31.6542
ACVR2B	rs73067106	9.5967e-08	3	38569991	T	G	14263	0.0706151	-0.123158	0.0230887	0.00199088	28.4486
ACVR2B	rs73070963	8.9865e-13	3	38624040	T	C	14262	0.0379912	0.220906	0.0309163	0.00356704	51.0482
ACVR2B	rs7372545	1.4463e-248	3	38507570	T	G	14260	0.679659	0.411281	0.012214	0.0736565	1133.7
ACVR2B	rs7373819	9.705e-26	3	38619312	G	A	14262	0.467378	-0.123999	0.0118218	0.00765509	110.004
ACVR2B	rs75221584	6.0478e-13	3	38493581	T	C	14248	0.101281	-0.1411	0.0195994	0.00362441	51.8212
ACVR2B	rs7645704	1.4063e-26	3	38497081	C	A	14263	0.0584283	-0.268269	0.0251429	0.00791861	113.829
ACVR2B	rs76892072	5.2273e-08	3	38530996	C	A	12211	0.0134513	0.302014	0.0554806	0.00242085	29.6279
ACVR2B	rs78959106	1.5337e-13	3	38537237	A	G	14263	0.0347972	0.238107	0.0322455	0.00380837	54.5188
ACVR2B	rs9812912	4.2619e-37	3	38607229	T	C	13925	0.138841	0.219257	0.0172296	0.0114958	161.918
ACVR2B	rs9845438	1.0188e-17	3	38600456	C	A	14261	0.757833	0.118174	0.0137864	0.00512581	73.4655
ACVRL1	rs10783481	3.7854e-44	12	52329769	A	G	25447	0.360047	-0.128209	0.00919945	0.00757486	194.214
ACVRL1	rs11169923	1.1985e-14	12	52230633	C	G	24665	0.660259	0.0732654	0.00949488	0.00240819	59.5365
ACVRL1	rs143222641	6.1606e-06	12	52394542	G	A	24344	0.016662	0.159999	0.0353909	0.000838868	20.4369
ACVRL1	rs143362810	1.9558e-12	12	52327542	G	A	21660	0.0208449	-0.236403	0.0335918	0.00228132	49.5218
ACVRL1	rs143834493	4.5159e-14	12	52298807	C	T	21197	0.0226203	-0.246121	0.03262	0.00267849	56.9232
ACVRL1	rs147950249	1.0236e-15	12	52404567	T	G	19403	0.0142078	-0.34361	0.0428228	0.0033073	64.3779
ACVRL1	rs1566869	7.4343e-13	12	52266348	A	G	25447	0.218234	-0.0768812	0.0107208	0.00201683	51.4221
ACVRL1	rs2293092	2.8407e-266	12	52317075	A	G	25447	0.148296	-0.424789	0.012185	0.0455821	1215.23
ACVRL1	rs2641534	3.8017e-09	12	52317973	A	G	25442	0.12297	0.0794928	0.0134898	0.00136301	34.7224
ACVRL1	rs35555272	7.4652e-08	12	52396466	G	A	23955	0.0574511	-0.10555	0.0196211	0.00120656	28.9355
ACVRL1	rs35583030	2.0279e-08	12	52408137	A	G	25118	0.0996005	0.0835226	0.0148892	0.00125122	31.4651
ACVRL1	rs4761835	5.1562e-58	12	52291354	C	T	25447	0.475854	0.141797	0.0088311	0.0100297	257.791
ACVRL1	rs56364298	2.5169e-13	12	52413273	A	G	25001	0.735466	0.074118	0.0101279	0.00213758	53.5518
ACVRL1	rs61914017	3.0014e-18	12	52278998	G	A	25001	0.0910064	0.135245	0.015525	0.00302623	75.8824
ACVRL1	rs7135025	1.198e-13	12	52281073	G	A	24665	0.498858	-0.0667136	0.00899481	0.00222534	55.0059
ADA	rs117088905	1.3296e-28	20	43272433	T	C	10396	0.0220127	-0.521324	0.0469886	0.0117018	123.069
ADA	rs117922695	1.0097e-42	20	43298995	G	A	10656	0.0247274	0.599073	0.0437264	0.0173099	187.668
ADA	rs118001674	2.5946e-08	20	43235930	T	C	11496	0.0425306	-0.181685	0.0326373	0.00268841	30.9839
ADA	rs13037996	4.2007e-08	20	43364355	C	T	14261	0.534614	-0.0650101	0.0118584	0.00210303	30.0503
ADA	rs140466016	6.0919e-21	20	43284692	A	G	10333	0.04303	0.320471	0.0341344	0.00845818	88.1269
ADA	rs140893297	1.5393e-07	20	43276369	T	C	10333	0.0261859	-0.228292	0.0435033	0.002658	27.533
ADA	rs2007720	9.4999e-247	20	43276688	G	A	14263	0.252017	0.440454	0.0131288	0.0731395	1125.35
ADA	rs371927	1.5589e-14	20	43263036	G	A	14263	0.097793	0.152823	0.0198919	0.0041212	59.0156
ADA	rs3787359	2.9551e-66	20	43266854	G	A	14250	0.180658	0.26202	0.015239	0.0203246	295.592
ADA	rs4812858	4.579e-18	20	43349217	T	C	14263	0.315305	0.110108	0.0127094	0.00523476	75.0457
ADA	rs4812860	1.6154e-09	20	43376364	A	G	14263	0.0568113	-0.154094	0.0255452	0.00254469	36.3823
ADA	rs6031693	1.7587e-08	20	43275839	A	G	14259	0.0354374	-0.180254	0.0319935	0.00222123	31.7386
ADA	rs6031762	1.7087e-12	20	43347566	G	A	11496	0.926934	0.178438	0.0252866	0.00431288	49.7869
ADA	rs6130661	6.5695e-14	20	43300935	A	G	13100	0.813335	-0.118603	0.0158217	0.00427122	56.1844
ADA	rs6130676	1.6538e-24	20	43334843	A	G	14263	0.0468638	0.285199	0.0279125	0.00726641	104.385
ADA	rs62204566	4.4623e-154	20	43303457	G	C	13925	0.270821	0.347931	0.013158	0.0478115	699.105
ADA	rs62204569	4.1737e-15	20	43311647	A	G	8914	0.0147482	0.486029	0.0619169	0.00686502	61.604
ADA	rs62207803	1.601e-06	20	43168032	A	G	14250	0.106151	-0.0921939	0.0192147	0.00161296	23.0185
ADA	rs73598374	8.448e-11	20	43280227	T	C	14169	0.0580155	0.164736	0.0253733	0.00296616	42.1466
ADA	rs74414692	1.276e-10	20	43171158	A	G	10656	0.0374627	-0.231496	0.036003	0.00386485	41.3359
ADAM10	rs111606268	2.0766e-34	15	58788234	C	T	29242	0.0270583	0.310961	0.0254202	0.00509129	149.631
ADAM10	rs112603976	4.4536e-09	15	58818967	C	T	11047	0.0215171	0.271585	0.0462934	0.00310583	34.4108
ADAM10	rs11633191	7.822e-06	15	58830966	C	T	27827	0.125241	-0.057225	0.012802	0.000717525	19.9795
ADAM10	rs117320945	9.6519e-12	15	59064718	G	T	13565	0.0192209	0.300684	0.044143	0.00340875	46.3911
ADAM10	rs12441548	7.1312e-33	15	58792620	G	A	30037	0.408747	0.0988785	0.00827969	0.00472566	142.609
ADAM10	rs12908449	3.8477e-56	15	58912581	A	G	28762	0.834366	0.176295	0.0111673	0.00859047	249.203
ADAM10	rs1973031	1.4308e-54	15	58790549	A	G	31520	0.36364	0.128312	0.00824791	0.0076197	242.002
ADAM10	rs4775071	1.175e-06	15	58824307	T	G	27711	0.0430191	0.1017	0.0209263	0.000851594	23.6169
ADAM10	rs56157397	9.7043e-10	15	58939546	A	G	11765	0.0164337	0.313024	0.0511953	0.00316755	37.3783
ADAM10	rs6076	2.7132e-08	15	58833938	A	G	28548	0.806299	0.0588373	0.010584	0.00108134	30.9014
ADAM10	rs71478673	6.3436e-06	15	58804283	C	T	28956	0.0589649	-0.0796092	0.0176345	0.000703325	20.3784
ADAM10	rs7172821	1.4915e-07	15	58855092	C	T	29008	0.0880991	-0.0769131	0.0146406	0.000950496	27.5963
ADAM10	rs72743081	4.3932e-16	15	58980983	C	A	22931	0.735723	0.0859436	0.0105746	0.00287231	66.0489
ADAM10	rs74016195	1.116e-304	15	58792406	A	C	29911	0.0622086	0.621253	0.0165419	0.0450322	1410.38
ADAM10	rs75112899	6.88e-13	15	58892098	A	T	28417	0.0246343	-0.194164	0.0270363	0.00181166	51.5717
ADAM10	rs8028759	1.2508e-37	15	58812199	C	T	31644	0.674264	0.108466	0.00845992	0.00516784	164.37
ADAM12	rs11244857	2.1264e-13	10	127851943	A	G	31684	0.62554	0.0602001	0.00820098	0.00169779	53.881
ADAM12	rs113590281	8.1309e-08	10	127800143	A	C	25365	0.026762	-0.147486	0.027495	0.0011331	28.7713
ADAM12	rs12251249	9.2251e-13	10	127720923	A	C	31355	0.331336	0.0605408	0.00847697	0.00162406	51.0021
ADAM12	rs1676741	2.504e-19	10	127851530	A	G	31355	0.0550228	0.157213	0.01749	0.00257021	80.7916
ADAM12	rs17154488	3.3137e-08	10	127882922	C	T	26712	0.0259047	0.150368	0.0272204	0.00114109	30.5134
ADAM12	rs1871054	2.1435e-06	10	127782409	T	C	31684	0.509113	-0.037646	0.00794353	0.000708374	22.4586
ADAM12	rs2138277	1.1949e-34	10	127672039	C	A	31568	0.422187	-0.0986948	0.00803861	0.00475238	150.73
ADAM12	rs2279091	1.1059e-11	10	127753388	T	C	31684	0.103442	0.0885336	0.013035	0.00145386	46.1284
ADAM12	rs2446695	1.9659e-09	10	127802092	A	G	30817	0.622252	0.0498257	0.00830332	0.0011671	36.0061
ADAM12	rs4370848	7.1149e-07	10	128085524	A	C	31684	0.399339	-0.0402	0.00810795	0.000775271	24.5812
ADAM12	rs61870923	1.8106e-07	10	127623544	A	G	28498	0.042565	0.108214	0.0207391	0.00095447	27.2246
ADAM12	rs898325	4.5479e-62	10	127855523	A	C	31355	0.150913	0.184656	0.0111067	0.00873848	276.393
ADAM17	rs112987621	5.4398e-12	2	9764970	A	G	27269	0.0789781	-0.109351	0.0158629	0.00173962	47.5169
ADAM17	rs116264366	1.6939e-10	2	9618822	A	G	30499	0.0611059	0.107893	0.0168928	0.00133572	40.7898
ADAM17	rs116734004	7.4643e-06	2	9577965	G	A	14915	0.013872	0.221638	0.0494705	0.00134396	20.0695
ADAM17	rs11681004	6.3448e-08	2	9548128	C	T	24862	0.0198971	0.173593	0.0320945	0.00117532	29.2528
ADAM17	rs13420578	9.4576e-116	2	9705899	G	A	30977	0.260504	0.207589	0.00907725	0.016603	522.962
ADAM17	rs142681252	3.6625e-08	2	9740791	A	G	29458	0.0480694	-0.105994	0.0192496	0.00102818	30.3173
ADAM17	rs149961030	5.6968e-10	2	9534528	G	C	27863	0.0240056	0.171432	0.0276562	0.00137713	38.4211
ADAM17	rs181669198	1.3937e-09	2	9576849	A	G	21152	0.0152392	0.240157	0.039654	0.00173106	36.6753
ADAM17	rs2276337	4.6337e-224	2	9621683	G	A	31528	0.566338	-0.252718	0.00790864	0.0313712	1021.04
ADAM17	rs59748918	3.0586e-07	2	9589505	T	C	9165	0.0144068	-0.316892	0.0618965	0.00285178	26.2056
ADAM17	rs62117542	2.1619e-59	2	9644848	A	G	27781	0.0814209	0.250922	0.0154394	0.00941806	264.112
ADAM17	rs62119390	8.693e-17	2	9711748	C	G	30825	0.0984878	0.112349	0.0135011	0.00224143	69.2429
ADAM17	rs6432026	6.8789e-06	2	9774897	G	T	31525	0.426784	0.0362023	0.00804924	0.000641251	20.2271
ADAM17	rs72775291	1.8706e-05	2	9625968	T	C	6454	0.0145033	0.31465	0.0735182	0.00283014	18.3119
ADAM17	rs78503025	1.0963e-07	2	9674236	T	C	23151	0.0142454	-0.208114	0.0391935	0.00121639	28.1926
ADAM17	rs79137600	1.699e-11	2	9692052	A	G	24946	0.0188969	0.221082	0.0328502	0.00181235	45.2893
ADAM17	rs79638552	1.9863e-10	2	9620747	C	A	20644	0.0191085	-0.228479	0.035912	0.00195691	40.4737
ADAM17	rs79817124	1.6224e-23	2	9714264	A	G	27270	0.0602878	0.179462	0.0179571	0.0036492	99.8707
ADAM23	rs10490745	1.032e-07	2	207466560	T	C	31462	0.101481	0.0702156	0.0131959	0.000899103	28.3112
ADAM23	rs10497883	3.2193e-38	2	207459077	G	A	31470	0.793472	0.126938	0.00982046	0.00528111	167.068
ADAM23	rs115156616	7.2723e-12	2	207452902	T	C	29030	0.0242252	0.184815	0.0269713	0.00161482	46.9508
ADAM23	rs115354916	4.1314e-07	2	207401200	T	G	29498	0.0210862	0.14502	0.0286437	0.000868218	25.6312
ADAM23	rs150562467	4.2493e-06	2	207401879	A	G	3252	0.0325953	-0.320085	0.0696018	0.00646135	21.136
ADAM23	rs3755224	4.4515e-37	2	207402434	G	A	31467	0.131079	-0.149879	0.0117811	0.00511714	161.839
ADAM23	rs71429727	3.6752e-14	2	207428047	A	C	31354	0.0813422	-0.110513	0.0145951	0.00182525	57.33
ADAM23	rs7598197	1.666e-07	2	207565435	G	T	30688	0.464688	0.0423349	0.00808952	0.000891652	27.3856
ADAM28	rs10094169	2.5882e-07	8	24299424	T	C	31560	0.325562	0.0437376	0.00849075	0.000840069	26.5332
ADAM28	rs117233316	4.6763e-08	8	24294766	G	T	29655	0.0300651	0.131302	0.0240334	0.00100548	29.8456
ADAM28	rs11989672	4.8489e-22	8	24207939	G	A	27012	0.406665	0.084389	0.00874361	0.00343667	93.1446
ADAM28	rs13265932	2.8677e-23	8	24291484	G	A	31568	0.507172	0.0789809	0.007948	0.00311835	98.7417
ADAM28	rs144492367	7.0432e-18	8	24137706	C	T	26084	0.0184207	0.280082	0.0325136	0.00283682	74.2005
ADAM28	rs17051774	1.9097e-34	8	24109956	G	A	31180	0.029209	-0.290368	0.0237239	0.00478156	149.796
ADAM28	rs17051819	1.8707e-68	8	24133535	A	G	31684	0.188602	-0.176706	0.0101062	0.00955677	305.699
ADAM28	rs17736657	1.813e-10	8	24177942	C	A	28462	0.0617223	0.110977	0.0174043	0.00142648	40.6556
ADAM28	rs2291576	7.3224e-28	8	24256052	T	C	30662	0.0416813	-0.220635	0.0201657	0.00388892	119.7
ADAM28	rs34440158	8.6412e-08	8	24089870	A	G	27425	0.797584	-0.0568575	0.0106212	0.00104382	28.6547
ADAM28	rs397667	1.4101e-10	8	24141928	C	T	31228	0.151264	0.0715907	0.0111602	0.00131598	41.147
ADAM28	rs56375803	1.5033e-06	8	24289076	A	C	27604	0.020973	0.142826	0.0296886	0.000837719	23.1421
ADAM28	rs62499965	9.051e-21	8	24213922	G	A	31230	0.0889696	0.131179	0.0140348	0.00278953	87.3552
ADAM28	rs73223138	1.7855e-08	8	24302061	A	G	31568	0.0753407	0.084876	0.0150709	0.00100372	31.7152
ADAM28	rs76114963	8.2991e-07	8	24248756	C	T	24625	0.0295396	-0.13109	0.0266006	0.000985269	24.2842
ADAM28	rs76415747	2.7108e-06	8	24284996	G	T	30546	0.0373955	-0.100007	0.0213166	0.000720039	22.0087
ADAM28	rs77570572	3.0316e-08	8	24157662	A	G	28828	0.0369217	-0.122275	0.0220737	0.00106328	30.6828
ADAM28	rs78839765	1.564e-10	8	24259274	A	C	29139	0.0633311	-0.108753	0.0169958	0.00140318	40.9418
ADAM28	rs892587	1.3305e-126	8	24214935	A	C	31559	0.378908	-0.194626	0.00813153	0.0178289	572.838
ADAM8	rs10857679	2.7177e-12	10	134978825	G	A	28464	0.308863	0.0633698	0.00906357	0.00171445	48.8804
ADAM8	rs11597199	1.3328e-06	10	135037981	T	C	23875	0.389309	-0.0453527	0.00938087	0.000978031	23.3714
ADAM8	rs12778349	2.8294e-09	10	135093673	T	C	23932	0.217002	-0.0658299	0.0110806	0.00147265	35.2925
ADAM8	rs2998142	2.4418e-12	10	135007733	A	C	18246	0.0244477	0.237185	0.0338512	0.00268344	49.0885
ADAM8	rs3008336	1.8776e-38	10	135099533	T	C	27055	0.841629	0.152218	0.0117386	0.00617676	168.138
ADAM8	rs34253049	3.2997e-10	10	135076584	C	T	8808	0.0181085	-0.354262	0.056377	0.00446298	39.4772
ADAM8	rs4607990	6.5195e-06	10	135060636	T	C	20159	0.912523	0.079439	0.0176183	0.00100748	20.3282
ADAM8	rs74164131	2.112e-06	10	135058570	T	C	19556	0.0535529	0.106454	0.0224469	0.00114878	22.489
ADAM8	rs79130099	5.2641e-09	10	135164799	T	C	21005	0.0479912	0.133166	0.0228071	0.00162039	34.0883
ADAM9	rs10093975	5.471e-86	8	38855847	C	T	31684	0.571292	-0.156799	0.00797855	0.0120431	386.2
ADAM9	rs148707472	2.5884e-14	8	38854660	A	C	25821	0.0512388	-0.151855	0.0199358	0.00224204	58.0172
ADAM9	rs35355873	2.7826e-26	8	38953755	C	T	27217	0.250203	0.104742	0.00987531	0.00411628	112.487
ADAM9	rs57153218	1.6563e-05	8	38916337	T	C	30662	0.047231	-0.0819579	0.0190303	0.000604542	18.5465
ADAM9	rs72638553	8.1047e-06	8	38858157	C	T	30077	0.901628	-0.0610707	0.0136859	0.0006616	19.9108
ADAM9	rs72640050	3.2955e-10	8	38986693	G	T	26330	0.0384615	0.142294	0.0226432	0.00149761	39.4882
ADAM9	rs76467669	4.6052e-10	8	38847559	T	G	23828	0.0226897	0.191557	0.0307367	0.00162738	38.8371
ADAM9	rs77086485	7.2853e-07	8	38808757	T	C	27381	0.120909	0.0648993	0.0131014	0.000895372	24.5364
ADAM9	rs77360349	3.1016e-08	8	39046956	G	T	25117	0.0177128	0.187131	0.0338044	0.00121856	30.6415
ADAM9	rs77603796	7.2014e-10	8	39017015	A	G	31240	0.0401299	0.125522	0.0203716	0.0012138	37.9629
ADAM9	rs7824764	6.6471e-07	8	38810707	G	A	27425	0.137025	-0.0616991	0.0124113	0.000900295	24.711
ADAMDEC1	rs117086184	1.3247e-07	8	24204036	T	G	19923	0.031884	-0.150315	0.0284941	0.00139487	27.826
ADAMDEC1	rs12114288	6.6488e-16	8	24280187	T	C	26451	0.755766	0.0816361	0.0101072	0.0024603	65.233
ADAMDEC1	rs2289041	3.9116e-22	8	24211688	T	C	23469	0.031371	-0.255624	0.026426	0.00397116	93.5628
ADAMDEC1	rs2289042	6.654e-07	8	24211558	C	A	26452	0.0594142	0.0913858	0.0183827	0.000933417	24.712
ADAMDEC1	rs4501583	1.174e-12	8	24330006	T	C	24665	0.935276	-0.129948	0.0182809	0.00204444	50.5253
ADAMDEC1	rs4559243	1.3066e-132	8	24221015	A	G	26569	0.458661	-0.210969	0.00860922	0.0221018	600.45
ADAMDEC1	rs56213415	1.288e-13	8	24282561	T	C	26125	0.108408	0.104127	0.0140568	0.00209598	54.8683
ADAMDEC1	rs73217065	1.6138e-08	8	24209347	T	C	23558	0.0459573	0.124205	0.0219867	0.0013528	31.9096
ADAMDEC1	rs7829944	4.7159e-16	8	24207399	C	G	26235	0.0327117	-0.198997	0.0245115	0.002506	65.905
ADAMDEC1	rs78842359	9.2639e-08	8	24326893	G	A	24028	0.0405933	0.12338	0.0231015	0.00118571	28.5218
ADAMDEC1	rs964331	4.9614e-07	8	24273719	T	C	26569	0.129073	0.0650233	0.0129325	0.000950572	25.2779
ADAMTS1	rs11702792	4.8256e-19	21	28163086	A	G	30809	0.598913	0.0731939	0.00820891	0.00257384	79.497
ADAMTS1	rs149234694	1.5845e-05	21	28271495	A	T	7352	0.0200626	-0.253555	0.0587408	0.00252789	18.6271
ADAMTS1	rs17574389	9.264e-10	21	28273107	G	A	28056	0.0983987	0.0867081	0.0141638	0.00133399	37.4738
ADAMTS1	rs17575180	2.4581e-17	21	28287696	T	G	25612	0.0286338	-0.224072	0.026456	0.00279298	71.7285
ADAMTS1	rs229037	9.3422e-26	21	28204424	T	C	30812	0.597939	0.0860525	0.00820117	0.00356046	110.09
ADAMTS1	rs400852	5.2803e-28	21	28216059	G	A	30606	0.801865	0.11103	0.0101204	0.00391718	120.353
ADAMTS1	rs455633	3.8938e-08	21	28170786	C	T	30491	0.954558	0.106801	0.0194336	0.000989565	30.2007
ADAMTS1	rs462404	4.0421e-192	21	28213703	C	T	30813	0.219523	-0.283741	0.00959673	0.0275876	874.115
ADAMTS1	rs463885	5.062e-16	21	28229218	A	C	29657	0.26736	-0.0751548	0.00926716	0.00221274	65.7644
ADAMTS1	rs73185805	1.3585e-06	21	28141810	T	G	29328	0.0912527	-0.0692382	0.0143327	0.000795079	23.335
ADAMTS1	rs73185874	2.01e-09	21	28243147	A	G	28912	0.0199707	-0.17815	0.0297071	0.00124233	35.9603
ADAMTS1	rs73367914	2.0129e-14	21	28207566	T	C	24945	0.0634851	-0.140295	0.0183397	0.00234045	58.5147
ADAMTS1	rs73901120	4.0539e-06	21	28223561	G	A	13042	0.019518	-0.206106	0.0447221	0.00162587	21.2359
ADAMTS1	rs74842806	1.4497e-05	21	28112099	C	A	27565	0.0210637	0.128571	0.0296492	0.000681718	18.803
ADAMTS1	rs80176691	2.219e-08	21	28225276	C	T	24410	0.0188956	-0.185826	0.0332188	0.00128033	31.2903
ADAMTS1	rs9981095	6.2622e-09	21	28221611	A	C	30815	0.125618	0.0705737	0.0121476	0.00109413	33.7504
ADAMTS10	rs10418794	2.0098e-14	19	8672644	T	C	19893	0.939162	-0.160212	0.020943	0.00293316	58.5151
ADAMTS10	rs11666430	2.0842e-22	19	8673593	T	C	17333	0.626122	-0.107798	0.0110705	0.00544055	94.806
ADAMTS10	rs118182966	7.6158e-11	19	8743887	T	C	4219	0.0126807	-0.630006	0.0968078	0.0099385	42.3314
ADAMTS10	rs12461770	3.4581e-22	19	8775038	C	T	28917	0.141662	-0.115315	0.0119056	0.00323378	93.8082
ADAMTS10	rs12610444	4.8745e-09	19	8680207	G	A	19776	0.537889	-0.0589631	0.0100768	0.00172834	34.2354
ADAMTS10	rs150691147	1.3557e-13	19	8665583	T	C	14429	0.0216485	-0.298779	0.0403722	0.0037814	54.7613
ADAMTS10	rs7249094	1.8222e-06	19	8672000	A	G	26502	0.613898	-0.0425569	0.00891785	0.000858554	22.7712
ADAMTS10	rs73503618	2.7002e-63	19	8685383	T	G	14663	0.924906	-0.368587	0.0219475	0.0188717	282
ADAMTS10	rs8108747	1.7525e-10	19	8668121	T	C	17632	0.40356	-0.0691871	0.0108417	0.00230439	40.7202
ADAMTS13	rs116856166	1.0275e-19	9	136388479	A	G	7694	0.0186509	-0.538521	0.0592693	0.0106159	82.5339
ADAMTS13	rs137855938	1.2385e-24	9	136312396	G	A	7882	0.0233443	-0.536866	0.0524002	0.0131427	104.944
ADAMTS13	rs149181677	5.6254e-06	9	136296530	T	C	24365	0.0508564	0.0935697	0.0206101	0.000845236	20.6099
ADAMTS13	rs28587998	2.1531e-10	9	136353754	G	A	21665	0.30367	0.0662787	0.0104374	0.00185778	40.32
ADAMTS13	rs28680325	8.9381e-40	9	136316367	A	C	23287	0.3439	0.128274	0.00971871	0.00742527	174.191
ADAMTS13	rs3118665	1.9864e-65	9	136283389	T	C	22351	0.0972745	-0.270898	0.0158578	0.0128884	291.803
ADAMTS13	rs41296094	2.2876e-06	9	136304891	C	T	15414	0.0264589	0.167595	0.0354609	0.00144704	22.3341
ADAMTS13	rs491105	4.713e-09	9	136186926	C	T	26277	0.323091	0.0545979	0.00932151	0.00130388	34.3042
ADAMTS13	rs75685923	1.9028e-05	9	136275229	T	C	21047	0.0249048	0.133686	0.0312634	0.000868017	18.2833
ADAMTS14	rs10823599	2.41e-06	10	72463295	T	G	30716	0.164181	-0.0513399	0.0108875	0.000723397	22.2345
ADAMTS17	rs10902554	1.3747e-07	15	100419543	C	T	12360	0.0442248	0.162813	0.0309014	0.00224094	27.7558
ADAMTS17	rs111800804	1.8659e-08	15	100463421	G	C	14257	0.0517413	-0.150189	0.0267059	0.00221345	31.6227
ADAMTS17	rs11247168	3.8116e-06	15	100760511	G	A	14256	0.282667	0.060736	0.0131421	0.00149595	21.3553
ADAMTS17	rs11637607	1.6972e-05	15	100599492	G	A	14256	0.63114	-0.0527595	0.0122662	0.00129604	18.4977
ADAMTS17	rs11854389	4.9583e-08	15	100560560	C	G	13925	0.557227	-0.0657097	0.0120508	0.0021306	29.7277
ADAMTS17	rs1347479	2.9125e-15	15	100436028	C	T	14263	0.181621	-0.120975	0.015324	0.00435056	62.3144
ADAMTS17	rs143590720	6.3915e-14	15	100739798	T	C	11490	0.0221712	0.335192	0.0446929	0.00487158	56.2387
ADAMTS17	rs148789222	1.8393e-09	15	100512424	T	C	10333	0.0419095	0.20832	0.0346541	0.00348505	36.1299
ADAMTS17	rs1529889	2.0251e-15	15	100539258	A	G	13925	0.450211	0.0954159	0.0120171	0.00450696	63.0345
ADAMTS17	rs2440465	7.5961e-20	15	100874811	C	T	14255	0.193933	-0.136195	0.0149358	0.00579926	83.139
ADAMTS17	rs2573644	9.7229e-58	15	100471108	T	C	14263	0.411473	-0.191	0.0119249	0.0176687	256.505
ADAMTS17	rs2585222	4.2323e-07	15	100878887	T	C	14263	0.0812215	-0.109531	0.0216546	0.00179055	25.5808
ADAMTS17	rs2727184	9.361e-12	15	100575818	C	T	14263	0.0843227	-0.144997	0.0212731	0.00324665	46.4513
ADAMTS17	rs4965303	9.4935e-06	15	100823770	C	T	14263	0.207824	-0.0645757	0.0145822	0.00137305	19.608
ADAMTS17	rs4965602	4.0614e-26	15	100769860	A	G	14263	0.259987	-0.142135	0.0134459	0.00777363	111.728
ADAMTS17	rs4965636	6.7592e-09	15	100858044	T	C	14262	0.0479667	-0.160424	0.027675	0.00235049	33.597
ADAMTS17	rs55796688	1.7006e-07	15	100805360	A	G	13925	0.0543811	0.138048	0.0263985	0.00196	27.3427
ADAMTS17	rs56144647	1.8416e-10	15	100548835	A	G	13925	0.101367	-0.126361	0.0198251	0.00290895	40.6195
ADAMTS17	rs56300949	6.824e-09	15	100904505	T	C	10333	0.21095	0.0986492	0.0170226	0.00323967	33.5778
ADAMTS17	rs7172383	1.9723e-05	15	100934129	G	C	14256	0.117397	-0.0784733	0.0183864	0.00127613	18.2133
ADAMTS17	rs72768019	1.8899e-09	15	100500731	T	C	11496	0.071589	0.15343	0.025541	0.00312922	36.0802
ADAMTS17	rs8030132	6.8263e-17	15	100496736	A	G	11158	0.160396	0.151842	0.0181847	0.00620985	69.71
ADAMTS17	rs8030282	4.2657e-06	15	100857642	G	A	12655	0.0164718	0.226885	0.0493433	0.0016679	21.1392
ADAMTS17	rs8038093	2.532e-13	15	100856096	G	A	14263	0.470605	-0.0866349	0.0118399	0.00373983	53.5339
ADAMTS2	rs10479532	3.0425e-10	5	178859587	A	G	22314	0.244219	0.0693164	0.0110084	0.00177369	39.6449
ADAMTS2	rs12520412	3.4503e-09	5	178790865	T	C	22319	0.284645	0.0619291	0.0104808	0.00156187	34.9108
ADAMTS2	rs17671990	3.1806e-06	5	178841532	T	C	22209	0.0599757	-0.0930519	0.0199734	0.000976326	21.7025
ADAMTS2	rs180289	4.3039e-07	5	178747612	T	C	12503	0.801408	-0.0800475	0.0158353	0.00203958	25.5489
ADAMTS2	rs2450191	4.7622e-06	5	178752095	A	C	19868	0.193829	-0.058028	0.012684	0.00105233	20.9276
ADAMTS2	rs255027	5.6083e-64	5	178774860	A	G	22324	0.398674	-0.162192	0.00960459	0.0126129	285.142
ADAMTS2	rs62396784	4.2739e-06	5	178818116	A	G	21995	0.270016	-0.0493497	0.010734	0.000960069	21.1351
ADAMTS2	rs72648841	1.3657e-07	5	178752312	T	G	22204	0.819424	0.0649705	0.0123286	0.0012492	27.7693
ADAMTS2	rs72820646	1.1037e-05	5	178747739	C	T	14611	0.0421942	0.127835	0.0290799	0.00132087	19.3222
ADAMTS4	rs112803994	5.0535e-09	1	161174935	T	G	14261	0.0441286	-0.168323	0.0287959	0.00239023	34.1639
ADAMTS5	rs11700565	1.1808e-12	21	28427792	C	A	31353	0.165239	0.0763639	0.0107438	0.00160872	50.5162
ADAMTS5	rs17574389	5.3595e-06	21	28273107	G	A	28591	0.0983987	-0.0638591	0.014035	0.000723568	20.7011
ADAMTS5	rs2298675	2.4178e-28	21	28322154	T	C	27815	0.053433	0.207698	0.0188112	0.00436369	121.899
ADAMTS5	rs233592	7.8071e-10	21	28429344	A	G	31355	0.891881	0.0790248	0.0128519	0.00120438	37.8066
ADAMTS5	rs2830596	2.0892e-12	21	28355042	A	G	31470	0.462494	-0.0561446	0.00798824	0.00156724	49.3953
ADAMTS5	rs2830636	5.3761e-08	21	28392101	C	A	31141	0.665734	0.0461746	0.00849017	0.00094892	29.5765
ADAMTS5	rs77836556	2.5946e-15	21	28339719	C	T	31141	0.0424277	-0.15707	0.0198597	0.00200465	62.5483
ADAMTS5	rs8127178	1.4583e-20	21	28375679	A	G	31465	0.491467	-0.0740227	0.00796286	0.00273888	86.4101
ADAMTS6	rs11745510	1.0001e-09	5	64788381	G	A	22323	0.0545402	-0.127221	0.0208241	0.00166919	37.3202
ADAMTS6	rs11948255	7.0059e-19	5	64818025	T	C	20791	0.0452359	0.209028	0.0235525	0.00377415	78.758
ADAMTS6	rs12515474	4.6567e-14	5	64836256	T	C	23394	0.0458237	-0.166523	0.0220824	0.00242493	56.8618
ADAMTS6	rs13155773	1.609e-06	5	64773576	G	T	23005	0.0327972	0.125512	0.0261625	0.000999437	23.013
ADAMTS6	rs13183791	1.1235e-09	5	64534641	A	C	25331	0.0497809	0.124331	0.0204126	0.00146243	37.0961
ADAMTS6	rs150640265	8.5836e-11	5	64764978	G	A	18906	0.0213689	0.230544	0.0355223	0.00222299	42.1169
ADAMTS6	rs171531	1.8282e-174	5	64788843	G	A	23726	0.38285	0.261609	0.00929018	0.032341	792.902
ADAMTS6	rs17233185	1.383e-16	5	64872697	G	A	22789	0.0450875	0.186328	0.0225404	0.00298956	68.3274
ADAMTS6	rs264751	3.4439e-06	5	64374980	A	G	26484	0.337241	0.0426501	0.00918689	0.000813143	21.5512
ADAMTS6	rs62368976	1.6384e-08	5	64761334	T	C	26280	0.129909	-0.0732102	0.012966	0.00121165	31.8783
ADAMTS6	rs72760602	4.905e-21	5	64772130	T	C	26164	0.0628344	-0.16925	0.0179842	0.00337365	88.5602
ADAMTS6	rs74790276	8.7386e-20	5	64804066	T	C	23398	0.939375	-0.17603	0.0193367	0.00352934	82.8648
ADAMTS6	rs786538	1.4098e-13	5	64756858	A	C	25090	0.0565165	0.142815	0.0193111	0.00217515	54.6891
ADAMTS6	rs78899905	4.4267e-14	5	64827996	T	C	23060	0.041869	0.175262	0.0232199	0.00246446	56.9659
ADAMTS6	rs9291834	1.0115e-14	5	64602788	T	C	26156	0.484306	0.0676192	0.0087387	0.00228393	59.8705
ADAMTS8	rs747250	1.1891e-14	11	130271678	G	T	28826	0.474775	-0.0642957	0.00833159	0.00206171	59.5495
ADAMTSL4	rs115643053	8.6512e-06	1	150573104	T	C	25796	0.0436502	0.0958175	0.0215398	0.000766518	19.7867
ADAMTSL4	rs12733421	2.8671e-10	1	150616117	T	C	26605	0.0814133	0.0998892	0.0158406	0.00149239	39.7614
ADAMTSL4	rs142668571	1.0278e-10	1	150589566	T	C	21295	0.0304766	0.182006	0.0281616	0.00195761	41.7652
ADAMTSL4	rs2055975	6.8272e-23	1	150618632	A	C	26609	0.291649	0.0937734	0.00951975	0.00363328	97.0231
ADAMTSL4	rs35661734	2.701e-07	1	150551295	C	T	22511	0.0369597	0.128404	0.0249658	0.00117371	26.4502
ADAMTSL4	rs72700822	1.6728e-254	1	150524878	A	G	20469	0.0357125	-0.882856	0.0259084	0.0536831	1161.06
ADAMTSL4	rs77257036	1.5662e-07	1	150476186	C	T	21488	0.476778	0.0506208	0.0096518	0.00127847	27.5043
ADAMTSL4	rs9733	1.0152e-45	1	150618961	T	G	25887	0.624252	-0.128291	0.00903925	0.00772104	201.414
ADC	rs1090244	3.1805e-24	1	33531966	C	T	26152	0.55187	0.0891035	0.00877521	0.003927	103.096
ADC	rs12066702	7.8538e-21	1	33620967	T	C	17607	0.0145113	0.416145	0.0444514	0.0049531	87.6333
ADCK3	rs10916062	3.5359e-64	1	227091435	A	G	26280	0.0563166	-0.318302	0.0188187	0.0107689	286.065
ADCK3	rs111288222	1.8992e-17	1	227090717	T	C	16804	0.0147584	0.383685	0.0451394	0.00428116	72.2414
ADCK3	rs111405673	5.1759e-13	1	227007173	G	T	21972	0.0132214	0.301204	0.0417145	0.00236727	52.1323
ADCK3	rs111963380	4.1936e-101	1	227270318	G	A	26491	0.129572	-0.273801	0.0128266	0.01691	455.634
ADCK3	rs112232834	7.1458e-53	1	227220318	T	C	22716	0.0272495	0.438761	0.0286689	0.0102058	234.204
ADCK3	rs114194538	2.2062e-08	1	227066354	T	C	11673	0.0143922	-0.307036	0.0548778	0.00267448	31.2975
ADCK3	rs114281612	1.332e-22	1	227120927	A	G	24868	0.0287719	-0.261911	0.0267723	0.00383377	95.6974
ADCK3	rs114987279	5.9409e-64	1	227012179	T	C	25472	0.0465806	0.352988	0.020907	0.0110672	285.037
ADCK3	rs11549709	6.7632e-28	1	227149149	A	G	23564	0.0185028	0.373293	0.0340954	0.00506124	119.859
ADCK3	rs12122427	5.2253e-52	1	227016506	A	T	24745	0.0606183	-0.284524	0.0187502	0.00921962	230.244
ADCK3	rs139480685	5.3945e-36	1	227133230	A	G	23110	0.0231934	0.385778	0.0307985	0.00674341	156.885
ADCK3	rs139610210	4.2955e-38	1	227121242	T	C	23598	0.0255318	0.375241	0.0290801	0.00700648	166.491
ADCK3	rs140765713	4.3403e-38	1	227109822	T	C	23235	0.0238433	0.390937	0.0302984	0.00711428	166.47
ADCK3	rs143097426	2.3744e-29	1	227212885	G	A	20880	0.0135776	-0.474164	0.0421566	0.00602245	126.499
ADCK3	rs143573240	1.8557e-26	1	227110403	A	G	22062	0.0247484	-0.325329	0.0305646	0.00510905	113.284
ADCK3	rs145767302	2.4723e-13	1	227170351	T	C	17673	0.0207096	-0.272998	0.0372933	0.00302296	53.5807
ADCK3	rs149734051	8.3476e-11	1	227075920	G	A	16844	0.0276063	-0.215682	0.033212	0.00249751	42.1683
ADCK3	rs150258528	2.0624e-16	1	227032804	T	C	25795	0.0468502	-0.171	0.0208072	0.00261152	67.5352
ADCK3	rs16846735	3.2717e-303	1	227140703	A	G	26609	0.196606	0.46428	0.0105292	0.0680951	1944.2
ADCK3	rs1888827	3.2717e-303	1	227141955	A	G	26489	0.232285	-0.470256	0.0098742	0.0788713	2267.94
ADCK3	rs2000399	1.2807e-11	1	227110750	G	A	26280	0.672565	-0.0628788	0.00928676	0.0017414	45.8402
ADCK3	rs2154367	2.48e-305	1	227153930	A	G	26609	0.772502	-0.378823	0.0100761	0.0504405	1413.36
ADCK3	rs2256060	3.5166e-246	1	227170768	C	T	26271	0.169445	-0.381614	0.0113883	0.0409899	1122.79
ADCK3	rs2777841	1.541e-86	1	227149921	C	T	25801	0.0692609	-0.339313	0.0172092	0.0148438	388.726
ADCK3	rs61730652	1.8943e-05	1	227076671	C	T	6982	0.0143942	0.303481	0.0709549	0.00261326	18.2883
ADCK3	rs61833989	2.3002e-59	1	227142297	A	G	24580	0.0247762	0.468932	0.0288605	0.0106265	263.983
ADCK3	rs6685659	3.2717e-303	1	227089930	G	C	26156	0.5013	-0.333919	0.00849717	0.0557506	1544.19
ADCK3	rs72748172	3.5525e-17	1	227271924	A	G	21368	0.0196088	-0.293508	0.0348304	0.00331223	71.0043
ADCK3	rs72760489	1.8959e-17	1	227170297	T	C	18058	0.01725	0.342836	0.0403336	0.00398505	72.242
ADCK3	rs75220985	1.97e-32	1	227051948	C	T	21081	0.0274655	0.352162	0.0296995	0.00662534	140.587
ADCK3	rs7553837	3.2717e-303	1	227157608	A	C	26488	0.205433	0.471155	0.0103568	0.07247	2069.41
ADCK3	rs76045681	7.5913e-54	1	227246243	T	C	23546	0.0255033	0.449333	0.0290836	0.0100356	238.673
ADCK3	rs77516271	1.4957e-58	1	227021616	A	G	26484	0.199932	0.174415	0.010811	0.00973206	260.257
ADCK3	rs78863867	1.3032e-29	1	227262921	A	G	26105	0.026336	-0.308093	0.0272637	0.00486802	127.692
ADCK3	rs79257318	1.6272e-32	1	227264480	C	T	20403	0.0168848	-0.454637	0.0382907	0.00686212	140.961
ADCK3	rs79318916	9.3072e-45	1	227126510	C	T	25134	0.0507878	0.284031	0.0202347	0.00777828	197.016
ADCK3	rs79758687	5.6272e-47	1	227124039	T	C	26075	0.030604	-0.364504	0.025323	0.0078834	207.177
ADCK4	rs147040157	7.7274e-06	19	41278915	T	C	23839	0.0161766	-0.162299	0.0362874	0.000838432	20.0025
ADCK4	rs150669849	5.7932e-06	19	41292676	A	G	24914	0.0281504	-0.122745	0.0270734	0.000824372	20.5537
ADCK4	rs3733828	9.0333e-22	19	41310609	A	G	31470	0.299917	0.0832777	0.00868616	0.00291231	91.9124
ADCK4	rs3852866	3.666e-26	19	41207095	A	G	31347	0.239542	0.0988314	0.00934081	0.00355858	111.942
ADCK4	rs66599479	6.5624e-35	19	41248855	C	A	31350	0.146268	-0.138963	0.0112741	0.00482281	151.918
ADCK4	rs7258709	1.8258e-16	19	41164818	C	T	31350	0.648684	0.0688011	0.00835664	0.0021575	67.7796
ADCK4	rs77469549	1.4911e-05	19	41141478	T	C	25517	0.050397	-0.0875801	0.0202273	0.000734154	18.7457
ADCY5	rs1464105	2.6895e-07	3	122902330	T	C	31059	0.186075	-0.0530106	0.0103055	0.000851192	26.458
ADCY5	rs74558456	5.1939e-06	3	122965304	T	C	29328	0.0273212	0.115381	0.0253195	0.000707568	20.7648
ADH5	rs28730601	1.3101e-10	4	100002041	T	C	31566	0.0374467	-0.134621	0.0209494	0.00130645	41.2909
ADH5	rs3018052	4.99e-18	4	99914631	A	G	30817	0.220865	0.0839267	0.00969825	0.0024242	74.8834
ADH5	rs4148886	1.0543e-18	4	100064649	C	T	31684	0.260438	-0.0798203	0.00904049	0.00245434	77.9499
ADH5	rs7683704	9.937e-102	4	100004226	T	C	31569	0.0895108	0.296376	0.0138404	0.0143175	458.526
ADH5	rs79873661	2.6002e-11	4	99929694	C	T	29519	0.0251595	0.175089	0.0262597	0.00150378	44.4539
ADHFE1	rs111830743	7.6674e-24	8	67451302	A	G	25173	0.033884	-0.247493	0.0245829	0.00401033	101.351
ADHFE1	rs112348719	2.4356e-92	8	67363664	T	C	29825	0.0508283	-0.377313	0.0185125	0.0137368	415.378
ADHFE1	rs112559793	2.2668e-36	8	67268591	C	T	26854	0.0160246	0.431516	0.0342622	0.00587212	158.61
ADHFE1	rs112896121	7.7016e-55	8	67404630	A	C	25538	0.0331574	-0.383605	0.024596	0.00943482	243.222
ADHFE1	rs117380972	4.0445e-31	8	67307217	T	C	22699	0.0158023	-0.435326	0.0375229	0.0058947	134.585
ADHFE1	rs117642678	3.6339e-43	8	67276898	G	A	24400	0.0190427	-0.454452	0.0329928	0.00771588	189.716
ADHFE1	rs117809070	3.0145e-17	8	67282208	G	A	13869	0.0121674	-0.46137	0.0546271	0.00511692	71.3213
ADHFE1	rs118083649	3.1665e-10	8	67455800	T	G	27310	0.0577468	0.115305	0.01833	0.00144684	39.5675
ADHFE1	rs11998720	1.5919e-07	8	67328532	G	A	31239	0.0424247	0.103997	0.0198404	0.00087875	27.4737
ADHFE1	rs138123273	5.6636e-09	8	67315739	C	T	14547	0.0125633	0.306327	0.0525757	0.00232817	33.9423
ADHFE1	rs139067924	1.1856e-38	8	67439448	T	C	26373	0.033806	-0.312255	0.0240153	0.00636951	169.047
ADHFE1	rs141157047	6.2435e-26	8	67449595	T	C	27310	0.0255678	0.284891	0.0270534	0.0040442	110.888
ADHFE1	rs144866842	4.8358e-23	8	67449640	T	C	31240	0.0435697	0.193427	0.0195674	0.0031182	97.7109
ADHFE1	rs17322752	1.0068e-35	8	67428368	G	A	25452	0.0244884	-0.356686	0.0285893	0.00607848	155.643
ADHFE1	rs180941613	7.9547e-06	8	67291789	G	T	9156	0.0132321	-0.288533	0.0646009	0.00217402	19.9444
ADHFE1	rs181740871	8.3869e-08	8	67462905	T	C	10713	0.0141007	0.310078	0.0578643	0.00267328	28.7103
ADHFE1	rs2555578	8.3186e-13	8	67347136	T	C	17908	0.014338	-0.317603	0.0443846	0.00285113	51.1983
ADHFE1	rs2718996	3.2717e-303	8	67371428	G	A	31562	0.101522	0.485834	0.0128918	0.0430597	1420.11
ADHFE1	rs28581490	3.3543e-57	8	67378644	T	C	28771	0.0420113	-0.329775	0.0206888	0.00875371	254.06
ADHFE1	rs55710615	1.8098e-50	8	67358904	T	C	22826	0.0245057	-0.450051	0.0301239	0.00968379	223.184
ADHFE1	rs72652710	3.2717e-303	8	67251186	A	G	31684	0.0916983	0.511503	0.0134615	0.043583	1443.72
ADHFE1	rs72652766	2.1755e-48	8	67393559	T	C	26122	0.0336628	-0.353135	0.0241587	0.00811316	213.649
ADHFE1	rs73261767	7.2014e-12	8	67479645	T	C	30971	0.0302943	-0.160543	0.0234249	0.0015143	46.9674
ADHFE1	rs77291092	2.3166e-192	8	67335395	A	C	31568	0.0711697	0.451735	0.0152689	0.0269793	875.24
ADHFE1	rs80021224	1.2836e-76	8	67413083	T	A	27903	0.0511871	0.353677	0.0190912	0.0121502	343.173
ADHFE1	rs80203548	5.9218e-14	8	67249953	T	C	31234	0.0832409	0.108672	0.0144705	0.00180243	56.395
ADHFE1	rs890516	3.2717e-303	8	67252062	G	A	31564	0.521367	-0.549603	0.0073423	0.150756	5602.83
ADK	rs10824235	1.7073e-303	10	76522761	A	C	26232	0.416409	0.321402	0.00863117	0.0502059	1386.51
ADK	rs11000867	1.5648e-181	10	75840572	A	C	8684	0.0278098	1.26703	0.0440994	0.0868062	825.292
ADK	rs11001078	7.1478e-49	10	76360022	C	T	23209	0.943443	-0.29387	0.0200007	0.00921602	215.866
ADK	rs11001121	1.5123e-06	10	76483146	C	A	25910	0.0408768	0.106662	0.0221759	0.00089207	23.1324
ADK	rs113406502	1.0014e-19	10	75959526	T	C	16856	0.024383	-0.320158	0.035226	0.0048767	82.5947
ADK	rs117118249	1.0846e-11	10	76423929	G	A	4945	0.0122367	-0.61857	0.0910385	0.00924966	46.1479
ADK	rs11813221	3.434e-10	10	75923248	A	G	20290	0.046729	-0.147512	0.0234975	0.00193861	39.4069
ADK	rs12244667	1.1059e-11	10	76553723	A	G	14418	0.0263464	0.249333	0.0367093	0.00318945	46.1262
ADK	rs139236357	1.5238e-263	10	76382714	A	G	15845	0.0174378	1.43488	0.0413738	0.070553	1202.62
ADK	rs140149068	3.2717e-303	10	75828361	A	G	24055	0.0619112	1.04052	0.0176885	0.125762	3460.09
ADK	rs141257383	3.7617e-25	10	76071857	A	G	10650	0.0274088	-0.432604	0.0417564	0.00997773	107.314
ADK	rs144794200	4.5319e-24	10	76526893	T	C	5033	0.0138089	0.855652	0.0845548	0.0199408	102.364
ADK	rs185552199	4.2834e-18	10	76565063	C	T	15603	0.0231759	-0.325439	0.0375328	0.00479538	75.1731
ADK	rs188308416	3.7859e-06	10	75933386	G	A	4292	0.0182898	-0.371437	0.0803489	0.00495443	21.3603
ADK	rs2131957	4.3132e-162	10	75866929	C	A	26353	0.567896	-0.235297	0.0086728	0.0271718	736.003
ADK	rs34149159	1.7295e-13	10	76251653	G	T	19702	0.0376077	-0.19484	0.0264434	0.002748	54.2849
ADK	rs4237279	1.492e-33	10	75913298	G	A	17748	0.0648261	-0.259166	0.0214691	0.00814383	145.707
ADK	rs61862619	1.982e-243	10	76529419	G	T	18570	0.0277896	1.02177	0.0306654	0.0564134	1110.11
ADK	rs61863650	1.31e-253	10	76027514	T	G	18396	0.370107	-0.356252	0.0104732	0.0591751	1156.93
ADK	rs6480756	1.7787e-05	10	76534268	T	C	22422	0.114218	0.0636807	0.0148402	0.000820553	18.4119
ADK	rs71473718	3.2717e-303	10	75811479	C	T	19554	0.0227388	1.25739	0.0327083	0.0702662	1477.67
ADK	rs72820510	1.4858e-72	10	76372489	A	G	18011	0.0686285	-0.372099	0.020655	0.0177001	324.504
ADK	rs75582317	2.5199e-30	10	75903662	C	T	16743	0.0253837	-0.396052	0.0346084	0.0077611	130.945
ADK	rs75670601	8.733e-11	10	76547290	C	T	8685	0.0134715	-0.425943	0.065658	0.00482235	42.0754
ADK	rs76208387	1.2006e-07	10	76099593	C	T	17221	0.0243189	-0.18501	0.0349524	0.00162432	28.0147
ADK	rs79014227	1.9459e-65	10	75855980	T	C	18610	0.0594254	-0.371655	0.0217546	0.015441	291.832
ADK	rs79392271	2.7325e-14	10	76379784	A	G	8336	0.0158949	-0.469635	0.0617096	0.00690002	57.9043
ADK	rs79948896	2.5804e-54	10	76497732	T	C	25911	0.054099	-0.29997	0.0193293	0.00920915	240.818
ADK	rs79993375	4.2234e-27	10	75859213	A	G	23979	0.027384	-0.300932	0.0279126	0.00482395	116.225
ADK	rs80080009	1.4902e-25	10	76173705	G	A	11741	0.0286177	-0.407058	0.0389592	0.00921227	109.148
ADK	rs80341670	2.1876e-13	10	76528852	C	T	15626	0.0219773	-0.282588	0.038517	0.00343289	53.8203
ADK	rs946185	3.2717e-303	10	76423739	A	G	25971	0.37409	0.569379	0.00835106	0.151817	4648.22
ADM	rs10500722	1.8702e-134	11	10235358	T	G	31682	0.762469	0.228178	0.0092464	0.0188591	608.941
ADM	rs1349326	3.2934e-12	11	10376420	G	A	31684	0.157146	-0.0759617	0.010907	0.00152854	48.5012
ADM	rs143297331	1.0429e-10	11	10259754	A	G	23073	0.031059	-0.173204	0.0268101	0.00180563	41.7332
ADM	rs147048201	5.0122e-14	11	10359048	G	A	25440	0.0271544	0.205208	0.0272459	0.00222485	56.722
ADM	rs2083714	1.0702e-303	11	10254004	G	A	31569	0.469974	0.292545	0.00780203	0.0426369	1405.86
ADM	rs2403308	4.0563e-18	11	10392568	T	G	31355	0.481887	0.0692645	0.00798226	0.00239564	75.2907
ADM	rs5010	8.2632e-09	11	10329244	C	T	23115	0.0241131	0.174605	0.030297	0.00143481	33.2104
ADM	rs61889797	8.4437e-19	11	10267755	T	C	17311	0.0335894	0.263518	0.0297619	0.00450831	78.3878
ADM	rs61891813	2.6412e-07	11	10400947	T	C	29142	0.0239332	0.139442	0.0270887	0.000908438	26.496
ADM	rs72863310	6.5026e-08	11	10241270	G	C	31240	0.0385821	0.11221	0.0207624	0.000934102	29.2068
ADM	rs74847924	1.7891e-42	11	10269742	T	G	31180	0.0566941	-0.23581	0.0172646	0.00594765	186.545
ADM	rs75581839	2.9261e-08	11	10428007	A	T	12328	0.113539	-0.111186	0.0200491	0.0024885	30.7498
ADM	rs75874276	1.3257e-12	11	10369246	A	C	12927	0.0168747	0.34176	0.0481915	0.0038754	50.2844
ADM	rs76266926	1.0449e-09	11	10226754	G	A	22817	0.0204036	0.201895	0.0330845	0.00162943	37.236
ADM	rs77720617	1.7617e-06	11	10298625	C	T	12114	0.0189658	0.22488	0.0470549	0.00188186	22.836
ADM	rs78350310	5.2302e-17	11	10370119	T	C	25463	0.0419855	0.184935	0.0220646	0.0027513	70.244
ADM	rs79668791	5.2013e-09	11	10272208	A	G	21519	0.0269095	-0.17384	0.0297646	0.00158267	34.1083
ADM	rs80073804	3.9377e-12	11	10275124	G	A	19153	0.0163731	0.279042	0.0402107	0.00250801	48.1516
ADM2	rs111249398	4.1611e-12	22	50881443	T	A	29037	0.179576	0.0748767	0.0108021	0.001652	48.0452
ADM2	rs13056677	3.8203e-10	22	50921644	A	G	27343	0.0760059	-0.100959	0.0161247	0.00143164	39.1985
ADM2	rs57949435	8.1492e-25	22	50911404	T	G	23049	0.128964	0.142614	0.0138648	0.00456941	105.795
ADM2	rs76275199	2.4886e-09	22	50883660	A	G	29946	0.0762937	0.0917193	0.0153832	0.0011857	35.5466
ADM2	rs9616781	2.5119e-24	22	50908593	T	C	25661	0.104197	-0.146742	0.0144191	0.00401983	103.561
ADM2	rs9628184	3.8282e-08	22	50835040	A	G	23036	0.22251	-0.0615476	0.0111937	0.00131068	30.2298
ADORA1	rs1046542	1.5259e-09	1	202993891	G	A	31101	0.211644	-0.0592695	0.00981023	0.00117225	36.4986
ADORA1	rs1046543	5.2097e-08	1	202993899	T	G	30986	0.132582	0.064455	0.0118396	0.000955555	29.6352
ADORA1	rs10920555	3.6071e-28	1	203027021	A	G	30648	0.33374	0.0940813	0.00854873	0.00393631	121.109
ADORA1	rs10920581	7.6802e-10	1	203176399	C	T	31314	0.289963	-0.0541388	0.00880119	0.0012069	37.8361
ADORA1	rs10920585	2.1669e-06	1	203190663	A	C	22432	0.0152634	-0.182327	0.03849	0.00099932	22.4372
ADORA1	rs10920589	1.7707e-05	1	203208696	T	G	31430	0.633376	-0.0355135	0.00827455	0.000585734	18.4192
ADORA1	rs111467700	3.7429e-65	1	203181560	T	C	29823	0.132189	0.205076	0.0120308	0.00964901	290.547
ADORA1	rs115489487	3.9694e-17	1	203089719	A	G	18417	0.0138619	0.374248	0.0444797	0.00382921	70.786
ADORA1	rs11585881	1.6311e-32	1	203126662	C	T	30621	0.0581395	-0.204556	0.0172286	0.00458262	140.961
ADORA1	rs11588424	1.0903e-06	1	203056002	T	C	9945	0.013963	0.294228	0.060357	0.00238381	23.7589
ADORA1	rs116600348	3.1166e-26	1	203077164	G	A	30986	0.0660233	-0.171092	0.0161473	0.00361013	112.262
ADORA1	rs12143879	2.2014e-11	1	203083528	T	G	26062	0.0204793	-0.206773	0.030899	0.00171532	44.7781
ADORA1	rs12161235	2.7535e-15	1	203035608	T	G	31430	0.0883724	-0.110925	0.0140383	0.00198255	62.4313
ADORA1	rs12409175	3.1224e-06	1	203155043	C	G	23164	0.014697	-0.179926	0.03859	0.000937598	21.737
ADORA1	rs1340239	2.1622e-12	1	203202885	A	G	30811	0.0515391	0.127871	0.0182057	0.00159857	49.3292
ADORA1	rs138315843	1.0114e-08	1	203020454	G	A	30225	0.0557983	-0.101456	0.0177102	0.00108461	32.8158
ADORA1	rs140752565	1.0145e-13	1	203110962	T	C	22604	0.0146769	-0.290578	0.039062	0.00244214	55.3323
ADORA1	rs141988095	1.1467e-07	1	203087129	T	C	23990	0.0153112	-0.197005	0.0371588	0.00117028	28.1057
ADORA1	rs3753474	6.8636e-10	1	203114419	C	T	30708	0.736798	0.0564947	0.00915739	0.00123789	38.0578
ADORA1	rs3766565	1.433e-08	1	203110760	A	G	27550	0.97908	-0.168661	0.0297493	0.00116532	32.1398
ADORA1	rs45479097	1.9812e-12	1	203136318	T	C	21313	0.0346532	-0.186103	0.0264512	0.00231719	49.4964
ADORA1	rs58592594	3.2717e-303	1	203058476	T	C	28545	0.320561	0.49881	0.00846795	0.108383	3469.63
ADORA1	rs60532472	6.4767e-16	1	203011480	T	C	31430	0.756586	-0.0750182	0.00928454	0.00207284	65.2806
ADORA1	rs61746231	3.8223e-07	1	203024692	A	G	23671	0.0225464	-0.15711	0.0309424	0.00108795	25.7788
ADORA1	rs6427993	6.7444e-06	1	203104064	T	C	31101	0.035274	-0.0978103	0.0217284	0.000651114	20.2622
ADORA1	rs72739508	2.8243e-06	1	203058176	G	A	23509	0.014157	0.182738	0.039019	0.000932105	21.9314
ADORA1	rs74789139	1.6758e-13	1	203038366	A	C	25418	0.021939	0.222984	0.0302454	0.00213383	54.3495
ADORA1	rs75683960	4.1723e-106	1	203102206	C	T	27522	0.0425091	0.45826	0.0209456	0.0170951	478.638
ADORA1	rs76868233	9.7238e-24	1	203123178	A	C	26363	0.0809349	-0.16008	0.0159374	0.00381229	100.88
ADORA1	rs77452745	2.9087e-41	1	203109402	A	G	21693	0.014382	0.540283	0.0401566	0.00827561	181.004
ADORA1	rs782807	6.2164e-12	1	203007612	T	G	31430	0.217239	0.0664452	0.00966503	0.00150149	47.2599
ADORA1	rs79483487	1.0647e-20	1	203008236	A	C	22525	0.0258981	0.276209	0.0296059	0.00384926	87.0318
ADORA1	rs872129	2.8469e-08	1	203169391	G	A	31430	0.102879	-0.0728369	0.0131224	0.000979287	30.8072
ADORA2A	rs117699322	6.6315e-09	22	24821941	T	C	25652	0.0309326	-0.1478	0.0254832	0.00130964	33.6362
ADORA2A	rs118133842	1.0414e-05	22	24726917	G	A	20797	0.022274	0.146405	0.0332104	0.000933589	19.4321
ADORA2A	rs185039879	1.5584e-06	22	24815641	G	A	24148	0.0171971	-0.168048	0.0349846	0.000954596	23.0717
ADORA2A	rs4822502	4.4343e-67	22	24881781	C	T	31086	0.424233	-0.13974	0.00807599	0.00953949	299.381
ADORA2A	rs6004177	7.408e-16	22	24928720	A	G	31352	0.138047	-0.0932536	0.011565	0.00206953	65.0143
ADORA2A	rs73879064	1.2272e-07	22	24873526	A	G	31024	0.0866491	0.0754491	0.0142639	0.000901031	27.977
ADORA2A	rs79249079	2.017e-05	22	24866228	A	G	28797	0.0271349	-0.10929	0.025638	0.000630621	18.1702
ADORA2A	rs8136239	1.8398e-11	22	24932967	A	C	29014	0.151824	0.0776587	0.0115593	0.00155323	45.1324
ADORA2B	rs11078324	1.162e-09	17	15928222	C	T	22828	0.0268092	-0.176171	0.0289507	0.00161949	37.0264
ADORA2B	rs113946388	4.2074e-33	17	15828033	A	G	20831	0.0879699	0.206608	0.0172372	0.00684964	143.655
ADORA2B	rs11657857	5.5314e-74	17	15959537	A	G	23459	0.143101	-0.238222	0.0130919	0.0139176	331.073
ADORA2B	rs116847886	7.9709e-14	17	15948768	C	T	24684	0.0449076	-0.162168	0.0217072	0.00225593	55.8068
ADORA2B	rs117746119	8.4945e-10	17	15832406	T	C	17470	0.0185747	0.242842	0.0395805	0.0021501	37.6388
ADORA2B	rs118023219	2.6957e-40	17	15977214	C	T	21242	0.0429338	0.316739	0.0238352	0.00824469	176.573
ADORA2B	rs118174899	8.6672e-10	17	15932379	G	A	23644	0.019709	-0.202715	0.0330575	0.00158789	37.6007
ADORA2B	rs137963744	3.8831e-07	17	15791243	T	C	11817	0.0208598	-0.230714	0.0454654	0.00217437	25.7462
ADORA2B	rs143822606	9.7997e-08	17	15780317	C	T	14234	0.014929	0.260264	0.0488246	0.00199232	28.4113
ADORA2B	rs146203615	6.8126e-33	17	15905699	T	C	17860	0.0171892	0.484372	0.0405464	0.0079271	142.693
ADORA2B	rs147141256	6.8039e-14	17	15955529	A	G	18575	0.0217227	0.26623	0.0355367	0.00301246	56.1195
ADORA2B	rs147597683	1.3032e-09	17	15924423	C	T	3413	0.0136244	0.63007	0.10385	0.0106701	36.7881
ADORA2B	rs149038043	4.6725e-22	17	15768264	C	A	19169	0.0698524	-0.192984	0.0199878	0.00483957	93.2112
ADORA2B	rs188416601	1.002e-14	17	15818826	C	A	3697	0.0117663	0.827974	0.106984	0.0159427	59.8628
ADORA2B	rs188969848	2.9114e-14	17	15766803	T	G	19542	0.0170914	-0.296243	0.0389685	0.0029486	57.786
ADORA2B	rs191115242	5.4732e-13	17	15942304	T	C	16127	0.0172382	-0.30807	0.0427109	0.00321564	52.0195
ADORA2B	rs2324082	3.2717e-303	17	15868291	G	A	25001	0.533019	0.348128	0.00868905	0.0603322	1605.08
ADORA2B	rs71358386	3.8714e-27	17	15951154	C	T	21286	0.0551066	-0.228529	0.0211817	0.00543876	116.392
ADORA2B	rs72821769	4.3101e-33	17	15931693	A	G	21301	0.0837989	-0.20884	0.0174265	0.00669708	143.603
ADORA2B	rs74503177	7.2758e-16	17	15901486	A	G	18327	0.0256725	0.265911	0.0329673	0.00353733	65.0516
ADORA2B	rs758857	3.5955e-63	17	15854257	G	A	26271	0.827947	0.192893	0.0114974	0.0106006	281.45
ADORA2B	rs79727018	2.1774e-15	17	15798787	A	G	19106	0.0191563	-0.29549	0.037259	0.00328115	62.8894
ADORA3	rs10776731	1.7306e-37	1	112073864	A	C	30077	0.299416	-0.113601	0.00887813	0.00541413	163.716
ADORA3	rs10857899	1.4111e-07	1	112127718	A	G	31684	0.554098	0.0420512	0.00798844	0.0008738	27.7079
ADORA3	rs114129757	1.5497e-10	1	112050194	G	A	24590	0.0226492	-0.193817	0.0302825	0.0016631	40.9605
ADORA3	rs114615611	1.8061e-05	1	111954429	G	A	20417	0.019665	0.152755	0.0356254	0.000899676	18.3834
ADORA3	rs1264893	5.2831e-09	1	111969432	G	C	31569	0.0783196	-0.0864289	0.0148045	0.00107845	34.0801
ADORA3	rs140256904	9.4384e-07	1	111941829	C	T	28313	0.024787	-0.132464	0.0270176	0.000848304	24.0367
ADORA3	rs150409515	2.2474e-06	1	112049604	G	C	27233	0.0434832	0.0993354	0.0210016	0.000820827	22.3703
ADORA3	rs1591712	2.4991e-06	1	112106444	G	A	31684	0.0896689	-0.0654406	0.0138993	0.000699143	22.1657
ADORA3	rs17027794	8.5196e-21	1	112026449	A	G	30192	0.123243	-0.115621	0.012362	0.00288898	87.4709
ADORA3	rs187597183	3.8325e-08	1	112086292	G	A	21291	0.0177294	0.201772	0.0366958	0.001418	30.2307
ADORA3	rs2275796	3.2717e-303	1	112028577	A	T	30733	0.448515	0.348238	0.00786308	0.0599919	1961.27
ADORA3	rs2275797	7.8162e-64	1	112033285	C	G	31353	0.0642553	0.273466	0.0162125	0.00899299	284.498
ADORA3	rs2298187	4.799e-08	1	111992019	A	T	29902	0.909252	0.0776675	0.0142285	0.000995474	29.7943
ADORA3	rs2298188	1.6135e-05	1	111992516	T	C	12894	0.0197379	0.192937	0.044736	0.00144047	18.5974
ADORA3	rs4839139	3.0859e-10	1	112056416	T	C	31684	0.322936	-0.0534393	0.00849025	0.00124882	39.6145
ADORA3	rs56312481	5.5112e-14	1	112028060	G	T	24827	0.0190107	0.24682	0.0328244	0.00227224	56.5368
ADORA3	rs6537704	5.1163e-36	1	112052105	C	T	31349	0.131594	0.14766	0.0117844	0.00498329	156.993
ADORA3	rs72695244	3.2398e-06	1	112110418	C	A	22766	0.021282	-0.151081	0.0324564	0.000950869	21.6662
ADORA3	rs76550157	5.2215e-53	1	112049405	A	G	31355	0.113565	0.19216	0.0125391	0.00743443	234.838
ADORA3	rs77028996	5.2786e-06	1	111967597	C	T	13256	0.0171739	0.215086	0.0472352	0.00156171	20.7312
ADORA3	rs77520563	3.9728e-06	1	112114346	T	C	3369	0.0264173	-0.349294	0.0757245	0.00627589	21.2644
ADORA3	rs77731749	1.3628e-08	1	112006863	G	A	25906	0.0318756	-0.141908	0.0249931	0.0012429	32.2361
ADORA3	rs78706758	3.2648e-13	1	112107510	G	T	27881	0.0468517	-0.145805	0.0200205	0.00189873	53.0354
ADORA3	rs79785231	8.833e-07	1	112032954	A	G	28651	0.021611	-0.14117	0.028717	0.000842753	24.1644
ADORA3	rs9025	2.708e-27	1	112026198	A	T	28847	0.18179	0.116587	0.010773	0.00404355	117.11
ADRA2A	rs11195432	2.9307e-10	10	112891591	A	T	31673	0.703944	-0.0548156	0.00869786	0.00125242	39.7152
ADRA2A	rs7069564	5.3088e-06	10	112897070	T	C	31684	0.153707	-0.0501219	0.0110107	0.000653581	20.7203
ADRB1	rs1034257	5.5788e-13	10	115832597	A	G	26609	0.760025	-0.0731144	0.0101403	0.00194998	51.9845
ADRB1	rs10787511	2.7164e-08	10	115747997	A	G	26490	0.475934	-0.048327	0.0086941	0.00116504	30.8957
ADRB1	rs117648943	5.6242e-11	10	115846302	G	A	5926	0.0138373	0.513463	0.0783494	0.0071953	42.9339
ADRB1	rs141608396	1.5061e-05	10	115839478	T	C	24063	0.0378382	0.103352	0.023881	0.000777762	18.7283
ADRB1	rs180898	1.0938e-07	10	115765397	C	A	23598	0.0644334	-0.0994998	0.0187368	0.0011936	28.198
ADRB1	rs180943	3.949e-07	10	115719472	C	G	26490	0.598075	-0.0449161	0.00885692	0.000969918	25.7161
ADRB1	rs238746	1.5017e-10	10	115766996	A	C	26493	0.415865	-0.0564127	0.00880746	0.00154614	41.0222
ADRB1	rs4539267	6.8348e-07	10	115904942	A	G	26489	0.129997	0.0641266	0.0129129	0.000930168	24.6603
ADRB1	rs4917675	4.8201e-137	10	115799477	C	T	26609	0.242343	0.249181	0.0100002	0.0228015	620.835
ADRB1	rs4917676	1.4207e-30	10	115822543	C	T	26165	0.153277	-0.139115	0.0121038	0.00502339	132.09
ADRB1	rs657497	9.5701e-18	10	115899972	A	G	26280	0.211492	0.0915065	0.0106663	0.00279276	73.5936
ADRB1	rs659280	6.5507e-11	10	115899581	G	A	26280	0.164231	0.0768273	0.0117638	0.00162033	42.6481
ADRB1	rs72823019	3.8999e-48	10	115795716	A	C	24125	0.0252021	0.421564	0.0289182	0.00873188	212.495
ADRB1	rs77030796	1.3574e-10	10	115748636	T	G	26165	0.0502006	-0.128432	0.0200038	0.00157297	41.2184
ADRB1	rs78308930	1.4339e-05	10	115726334	G	A	20472	0.0243259	0.139116	0.032064	0.000918671	18.8225
ADRB1	rs79850079	1.8277e-06	10	115790006	A	G	26280	0.96933	-0.120653	0.0252868	0.000865546	22.7645
ADRB2	rs10045453	3.5761e-08	5	148176161	T	C	27751	0.759746	0.0547199	0.00992976	0.0010931	30.3656
ADRB2	rs10214302	5.3144e-07	5	148238456	A	G	31300	0.055081	-0.0878148	0.0175122	0.000802716	25.1436
ADRB2	rs1036173	1.7135e-07	5	148252097	C	T	31561	0.419675	-0.042146	0.00806175	0.000865223	27.3292
ADRB2	rs11740127	8.8466e-06	5	148305690	C	T	31684	0.697151	0.0384059	0.00864278	0.000622843	19.7452
ADRB2	rs2082395	6.3059e-56	5	148200600	A	G	31684	0.421061	0.126274	0.00801459	0.00777383	248.22
ADRB2	rs6580587	5.7706e-12	5	148300556	T	C	29137	0.96935	-0.165335	0.0240134	0.00162431	47.4013
ADRB2	rs67003124	4.8461e-14	5	148232300	G	A	31355	0.0625	-0.124208	0.0164821	0.00180791	56.7862
ADRB2	rs754357	2.0231e-07	5	148231732	C	T	22347	0.0200035	-0.175473	0.0337636	0.0012072	27.0074
ADRB2	rs76729311	1.5123e-06	5	148194076	T	C	24339	0.0356105	0.117577	0.0244463	0.000949517	23.1304
ADRBK1	rs4930192	6.1548e-06	11	67070017	G	A	23044	0.0715991	-0.0816444	0.0180589	0.000886189	20.4377
ADRBK2	rs16980511	5.8336e-38	22	26010660	C	T	11496	0.0208535	0.590205	0.0458234	0.0142253	165.866
ADRBK2	rs4822635	1.6689e-11	22	25899198	A	G	14258	0.424199	-0.0805383	0.0119631	0.00316867	45.3162
ADRBK2	rs5752175	2.592e-10	22	25940411	T	C	14260	0.0669026	0.14961	0.0236664	0.0027946	39.957
ADRBK2	rs59226697	1.0966e-10	22	25870037	G	C	11493	0.0611669	-0.177293	0.0274745	0.0036101	41.634
AEBP1	rs10254547	2.4708e-109	7	44137330	T	G	23866	0.446224	-0.202463	0.00911397	0.0202586	493.447
AEBP1	rs112977002	1.5138e-06	7	44082020	G	A	21761	0.025021	0.147528	0.0306736	0.00106189	23.1301
AEBP1	rs11766576	1.3203e-07	7	44220919	A	C	26858	0.0243998	-0.147466	0.0279508	0.00103531	27.833
AEBP1	rs12671567	1.7947e-32	7	44088819	A	G	30293	0.687267	-0.103737	0.00874294	0.00462588	140.774
AEBP1	rs13898	2.2119e-16	7	44153825	A	G	29143	0.0291674	-0.201852	0.0245864	0.00230748	67.3978
AEBP1	rs1476892	1.4706e-07	7	44243953	C	T	31683	0.246956	0.0483997	0.00920795	0.000871275	27.6269
AEBP1	rs2075072	3.1681e-52	7	44144866	A	C	30970	0.065418	0.246205	0.0161898	0.00741204	231.25
AEBP1	rs2595705	1.8311e-23	7	44145021	A	G	23806	0.0236506	0.300417	0.0300961	0.00416798	99.63
AEBP1	rs2908277	8.2314e-07	7	44183433	A	G	31684	0.135424	0.0572108	0.0116051	0.000766453	24.3014
AEBP1	rs6962541	7.403e-15	7	44133304	G	A	26731	0.0466383	0.159341	0.0204874	0.00225779	60.485
AEBP1	rs7385482	2.7478e-25	7	44052242	T	C	30902	0.12334	0.126882	0.0122114	0.00348148	107.953
AEBP1	rs75257662	7.5692e-14	7	44163838	T	G	28473	0.0430165	-0.154285	0.0206335	0.00195982	55.9076
AGA	rs11131792	7.4969e-43	4	178297365	C	T	31355	0.862881	-0.158826	0.0115746	0.00596927	188.279
AGA	rs111382190	5.5646e-19	4	178368219	G	A	29777	0.0291474	0.216524	0.0243271	0.00265335	79.2136
AGA	rs112402098	2.9689e-32	4	178410876	T	G	25154	0.0229095	0.351342	0.0297169	0.00552639	139.772
AGA	rs112676243	3.9881e-06	4	178326222	C	T	28038	0.0194443	0.141001	0.0305713	0.000758123	21.2709
AGA	rs115280927	4.6657e-08	4	178314472	A	G	5069	0.0145985	-0.451093	0.0825634	0.00585444	29.8391
AGA	rs12499096	3.2717e-303	4	178356930	G	A	31354	0.692892	0.510211	0.00816325	0.110787	3906.13
AGA	rs13103027	6.7876e-46	4	178313581	A	G	31355	0.352416	0.118494	0.0083322	0.00640875	202.23
AGA	rs138418203	5.5537e-52	4	178398019	G	A	21711	0.0161096	0.575223	0.0379174	0.010489	230.12
AGA	rs139713684	1.8061e-51	4	178426723	A	G	13718	0.0166934	-0.705364	0.0467355	0.0163339	227.756
AGA	rs144671353	1.2475e-171	4	178393108	T	C	29068	0.0424499	-0.566937	0.0203006	0.0261299	779.869
AGA	rs149599100	6.8475e-69	4	178428709	G	A	29325	0.0275052	0.440583	0.0251159	0.0103845	307.701
AGA	rs151244651	1.1075e-63	4	178345957	A	G	24839	0.0222374	-0.509694	0.0302546	0.0112971	283.792
AGA	rs17677230	1.2258e-24	4	178293066	C	T	29618	0.0304771	-0.244485	0.0238601	0.00353238	104.986
AGA	rs17739370	2.7403e-10	4	178295429	T	C	27180	0.402239	-0.0551761	0.0087405	0.00146401	39.8472
AGA	rs17740191	1.4021e-50	4	178316968	A	G	29384	0.0522646	0.276176	0.0184644	0.00755606	223.703
AGA	rs185751274	7.6419e-16	4	178327054	A	G	5708	0.0217239	0.514536	0.063839	0.0112528	64.9392
AGA	rs188862741	5.2173e-11	4	178444629	C	A	8404	0.0256834	-0.319269	0.0486357	0.00510148	43.0824
AGA	rs192708871	1.3688e-05	4	178446881	A	G	24430	0.0164815	-0.154463	0.0355194	0.000773498	18.9096
AGA	rs2048073	2.9518e-12	4	178270916	A	G	31684	0.208839	-0.068161	0.00976547	0.00153525	48.7145
AGA	rs34073757	9.4061e-11	4	178295695	C	T	28413	0.136537	-0.0790629	0.0122084	0.0014739	41.9369
AGA	rs34407399	2.3151e-09	4	178260485	A	G	29498	0.0641608	0.100314	0.0167915	0.00120845	35.6875
AGA	rs3828487	3.2717e-303	4	178353473	C	A	31684	0.162783	-0.441592	0.0104708	0.053152	1778.49
AGA	rs4690509	1.31e-30	4	178296148	A	G	21385	0.632005	-0.114955	0.00999563	0.00614676	132.249
AGA	rs4690512	3.6705e-233	4	178325212	A	G	30902	0.797905	0.321114	0.00984906	0.0332548	1062.92
AGA	rs62345467	4.6761e-48	4	178300410	G	T	30077	0.262999	-0.134414	0.00922849	0.0070039	212.128
AGA	rs6552231	8.2738e-38	4	178327855	C	T	28548	0.0336344	-0.297497	0.0231463	0.00575335	165.185
AGA	rs6832968	3.2717e-303	4	178372845	G	A	31353	0.158022	0.562844	0.0104764	0.0842993	2886.17
AGA	rs72702963	9.021e-06	4	178252131	G	A	27657	0.0216323	0.129703	0.0292163	0.000712089	19.7068
AGA	rs72702989	3.343e-09	4	178297242	G	T	11536	0.0188825	0.285617	0.0482958	0.00302258	34.9681
AGA	rs72704907	6.2549e-37	4	178326129	A	G	31229	0.0363998	0.270547	0.0213103	0.00513467	161.168
AGA	rs75467014	1.2517e-95	4	178318471	A	G	31352	0.0513377	-0.372919	0.0179728	0.0135458	430.494
AGA	rs76304709	1.1659e-26	4	178290677	A	G	27980	0.0396857	-0.230954	0.0216099	0.00406562	114.212
AGA	rs7693835	1.7453e-07	4	178290764	G	A	31237	0.111096	-0.0664857	0.0127258	0.000873053	27.2937
AGA	rs77222710	6.8103e-47	4	178330563	A	G	27077	0.0235206	-0.406224	0.0282473	0.00758007	206.798
AGA	rs79992919	2.1445e-46	4	178325708	C	T	21993	0.0149249	-0.559784	0.0391419	0.00921409	204.511
AGA	rs80050498	8.667e-234	4	178449720	T	C	31065	0.0490573	-0.596271	0.018264	0.0331723	1065.78
AGA	rs999857	4.4786e-07	4	178291192	G	A	31676	0.169806	0.0533905	0.0105774	0.000803693	25.4767
AGER	rs1269852	8.4069e-20	6	32080191	C	G	13565	0.102528	0.181736	0.0199535	0.00607825	82.9434
AGER	rs1269854	1.0902e-25	6	32070838	C	T	13058	0.026793	0.39985	0.0381606	0.00833781	109.774
AGER	rs13196724	2.6981e-07	6	32081422	G	C	13479	0.0339377	0.172841	0.0336037	0.00195888	26.4517
AGER	rs13199524	1.7688e-13	6	32066765	T	C	13566	0.0882989	0.157282	0.0213545	0.00398287	54.2396
AGER	rs3130342	2.5378e-24	6	32080146	A	C	13566	0.135968	-0.179555	0.0176451	0.00757515	103.534
AGER	rs41268896	1.8048e-11	6	32070069	A	G	13564	0.334909	-0.086315	0.012843	0.00331902	45.1625
AGGF1	rs1700664	2.4095e-07	5	76284923	A	G	29371	0.0199714	-0.152241	0.0294784	0.000907285	26.6702
AGGF1	rs2359664	1.1774e-12	5	76337043	A	C	31470	0.102841	0.093203	0.013112	0.00160297	50.5233
AGGF1	rs2545	6.398e-07	5	76360816	T	C	26021	0.100969	-0.0724021	0.0145424	0.000951688	24.7855
AGGF1	rs34983206	2.7489e-12	5	76358722	G	A	31339	0.24256	-0.0650866	0.00931152	0.00155661	48.8556
AGGF1	rs9293702	6.3074e-22	5	76355054	G	A	31355	0.606534	0.0785567	0.00816225	0.0029455	92.6232
AGPAT2	rs10120614	1.0845e-05	9	139535238	C	T	21169	0.411768	-0.0434239	0.00987042	0.00091346	19.3529
AGPAT2	rs12002299	6.7886e-31	9	139573977	T	C	19507	0.0855737	-0.208457	0.018037	0.00680066	133.555
AGPAT2	rs144295407	2.7096e-07	9	139529193	A	G	14307	0.0316833	-0.173408	0.0337199	0.00184508	26.4426
AGPAT2	rs145716493	7.7596e-09	9	139611735	T	C	15914	0.02205	-0.220149	0.038131	0.00209021	33.3291
AGPAT2	rs78429236	5.2836e-06	9	139515495	T	C	13178	0.0339998	-0.154635	0.0339619	0.00157073	20.7285
AGPAT2	rs7859621	1.1995e-10	9	139623977	G	A	23991	0.493365	0.0587498	0.00912334	0.00172546	41.4637
AGRN	rs147888107	1.0627e-05	1	1015087	G	T	8136	0.0180064	-0.259312	0.0588837	0.00237799	19.3887
AGRN	rs2710869	7.9261e-10	1	938116	T	G	10456	0.0332031	-0.236801	0.0385267	0.00360006	37.771
AGRN	rs6687681	8.4102e-07	1	1040794	A	G	23687	0.145088	-0.0642204	0.0130386	0.00102312	24.2575
AGRP	rs889414	4.0155e-51	16	67490826	A	G	29569	0.0377221	0.323379	0.0215012	0.00759188	226.186
AHCY	rs117856729	1.9055e-06	20	32902150	G	A	9745	0.0199345	0.243814	0.0511869	0.00232277	22.6834
AHR	rs1476079	8.3777e-08	7	17277084	A	C	31141	0.772736	-0.051214	0.00955735	0.000921234	28.7127
AHR	rs17647019	8.7701e-07	7	17481089	G	A	31352	0.0611717	-0.0819129	0.0166578	0.000770675	24.1793
AHR	rs17722841	9.8105e-08	7	17343594	A	G	30688	0.176385	-0.0564212	0.0105854	0.000924912	28.4081
AHR	rs2188795	5.8069e-45	7	17306986	C	T	31464	0.688644	0.120751	0.00858203	0.00625263	197.958
AHR	rs2237297	4.4303e-31	7	17359594	A	G	31470	0.105397	-0.150177	0.0129534	0.00425301	134.405
AHR	rs4721587	4.2128e-06	7	17246497	A	G	28588	0.0508703	0.0875309	0.0190256	0.000739848	21.165
AHR	rs7458455	1.4524e-26	7	17239633	T	G	31355	0.153997	-0.117799	0.0110434	0.00361573	113.775
AHR	rs74919529	6.1119e-88	7	17269707	T	C	29447	0.0385789	0.422521	0.0212539	0.0132431	395.176
AIMP1	rs115525516	7.3739e-06	4	107298048	A	G	31196	0.0314498	-0.102789	0.0229311	0.000643668	20.0915
AIMP1	rs6856408	5.4987e-33	4	107236868	G	A	31684	0.181574	-0.12301	0.0102818	0.00449719	143.123
AIMP1	rs727618	1.0829e-08	4	107179126	T	C	30918	0.154878	0.0635176	0.0111095	0.00105615	32.6865
AKR1A1	rs146655607	1.6365e-06	1	46064896	A	G	24503	0.0386813	-0.112243	0.0234147	0.000936948	22.9777
AKR1A1	rs518365	3.2408e-34	1	46010652	G	A	31682	0.544349	-0.0970596	0.00795805	0.00467322	148.743
AKR1A1	rs72688441	1.4138e-10	1	46051053	A	G	27223	0.0661008	0.110558	0.017236	0.00150911	41.1415
AKR1B1	rs113665798	1.0455e-34	7	134229541	T	C	28799	0.0535842	-0.226776	0.0184545	0.00521605	150.994
AKR1B1	rs117198347	3.2588e-09	7	134191996	C	T	25437	0.0351723	0.142335	0.0240507	0.001375	35.0212
AKR1B1	rs117425320	1.5441e-30	7	134191457	T	C	28135	0.851454	-0.135836	0.0118259	0.00466747	131.926
AKR1B1	rs117460731	3.5728e-06	7	134123713	T	C	1090	0.0201835	0.699043	0.150822	0.0193276	21.4429
AKR1B1	rs12669537	1.2542e-14	7	134132443	T	C	28135	0.813277	-0.0833224	0.0108065	0.00210858	59.446
AKR1B1	rs149764477	5.951e-13	7	134211231	T	C	24872	0.0284524	-0.194003	0.0269393	0.0020808	51.8574
AKR1B1	rs1646637	4.4155e-06	7	134126438	C	T	26518	0.0354399	0.107778	0.0234764	0.000794163	21.0748
AKR1B1	rs1646693	5.0818e-07	7	134039981	A	G	28135	0.675378	0.0452058	0.00899921	0.00089607	25.2317
AKR1B1	rs1722895	2.7684e-51	7	134184731	A	G	28464	0.266918	-0.142167	0.0094373	0.00790968	226.92
AKR1B1	rs2974975	1.2103e-100	7	134134135	G	A	24389	0.28289	0.212131	0.00996059	0.0182575	453.525
AKR1B1	rs55832222	3.8155e-09	7	134223842	C	T	25531	0.0203462	0.184561	0.0313241	0.0013579	34.7129
AKR1B1	rs62463005	3.3804e-23	7	134039289	A	C	28799	0.0938243	0.141527	0.0142656	0.00340592	98.4154
AKR1B1	rs62466187	7.1848e-22	7	134117634	C	T	27639	0.0625321	-0.168554	0.0175376	0.00333093	92.3646
AKR1B1	rs6971727	3.2464e-52	7	134042887	C	T	28917	0.359352	-0.131253	0.00863196	0.00793213	231.191
AKR1B1	rs6977112	1.2206e-18	7	134030156	G	A	28916	0.508926	0.0732068	0.00830678	0.00267876	77.6618
AKR1B1	rs73164856	8.973e-248	7	134233851	T	C	28911	0.391046	0.28106	0.00836027	0.037622	1130.13
AKR1B1	rs73449395	1.8067e-07	7	134231287	C	G	27030	0.0673287	0.0895175	0.0171545	0.00100641	27.2286
AKR1B1	rs75396611	3.8301e-10	7	134070991	T	C	23487	0.0208933	-0.201796	0.0322322	0.00166607	39.193
AKR1B1	rs75627053	2.4077e-09	7	134152856	T	C	26513	0.0230324	0.172648	0.0289304	0.00134144	35.6108
AKR1B1	rs78504666	1.5384e-66	7	134159742	A	G	26752	0.0240754	0.483329	0.0280488	0.0109776	296.909
AKR1C1	rs10795234	9.0714e-06	10	5101939	A	G	14263	0.270848	-0.0590875	0.013314	0.001379	19.6931
AKR1C1	rs10904380	1.4029e-05	10	5021888	T	C	13100	0.101672	-0.0887235	0.0204277	0.00143795	18.8614
AKR1C1	rs111970989	1.3985e-12	10	5003078	T	G	14262	0.119649	-0.129013	0.0182117	0.00350642	50.1774
AKR1C1	rs11252749	6.7507e-06	10	4843672	T	C	14254	0.231301	0.0631828	0.0140359	0.00141958	20.2607
AKR1C1	rs11816204	7.7855e-06	10	5043328	T	C	13925	0.233193	-0.0633096	0.0141604	0.00143341	19.9861
AKR1C1	rs11818412	4.5829e-07	10	5093292	T	G	14261	0.218141	0.0722416	0.0143248	0.00178021	25.4293
AKR1C1	rs12360243	9.5883e-15	10	5024234	T	C	14263	0.217504	-0.110914	0.0143217	0.00418749	59.9689
AKR1C1	rs1937878	5.7691e-11	10	5117327	T	C	14263	0.558664	-0.0779786	0.011906	0.00299848	42.8899
AKR1C1	rs2398193	8.2398e-07	10	5065756	C	T	14253	0.0733084	0.111928	0.0227048	0.00170214	24.2985
AKR1C1	rs2924286	8.176e-08	10	4850173	C	T	14256	0.433043	0.0640395	0.0119401	0.00201376	28.762
AKR1C1	rs2961585	8.4571e-22	10	4880374	T	C	13925	0.0397162	0.293421	0.0305825	0.00656718	92.0393
AKR1C1	rs4339941	1.6804e-25	10	4884322	C	A	14263	0.0486528	-0.286138	0.027416	0.00757928	108.914
AKR1C1	rs5011018	8.9815e-33	10	4967006	G	C	14263	0.874198	0.21182	0.0177655	0.00986871	142.14
AKR1C1	rs7089546	3.3028e-12	10	4914209	C	G	14261	0.266609	0.0931004	0.013368	0.00338956	48.4961
AKR1C1	rs72769970	4.3754e-20	10	5003639	A	G	14263	0.216434	0.131575	0.0143351	0.00587185	84.233
AKR1C1	rs77529416	2.1863e-23	10	4895923	C	T	14260	0.0725907	-0.226611	0.0227427	0.00691422	99.2694
AKR1C1	rs9733478	4.5463e-08	10	5035015	A	G	14261	0.289485	-0.0713168	0.0130423	0.00209225	29.8959
AKR1C2	rs10795212	6.1468e-54	10	4952086	C	A	31141	0.360369	-0.128562	0.00831418	0.00761962	239.089
AKR1C2	rs10904400	1.652e-53	10	5089876	G	A	31468	0.294734	-0.134132	0.0087102	0.00747959	237.126
AKR1C2	rs11252860	3.2717e-303	10	5024356	A	C	29254	0.767597	0.480576	0.0093763	0.0824003	2626.82
AKR1C2	rs11252868	4.9647e-50	10	5030956	G	A	26434	0.308835	-0.13942	0.00937432	0.00829824	221.175
AKR1C2	rs11252879	2.5858e-124	10	5049527	C	A	26248	0.436691	-0.206479	0.0087071	0.0209751	562.306
AKR1C2	rs11252880	6.3149e-20	10	5049652	A	G	29688	0.0724211	-0.144496	0.0158116	0.00280517	83.5084
AKR1C2	rs11252889	7.3827e-08	10	5067108	C	T	31140	0.0376727	0.113206	0.0210353	0.000929216	28.9608
AKR1C2	rs114488149	1.4952e-05	10	5152587	A	G	22280	0.016594	0.160491	0.0370683	0.00084065	18.7438
AKR1C2	rs114860654	2.7212e-07	10	5049551	G	A	28315	0.0357935	-0.11625	0.0226093	0.000932807	26.4352
AKR1C2	rs116900756	1.7266e-07	10	5043391	C	A	28274	0.0298339	-0.129126	0.0247061	0.000965195	27.3144
AKR1C2	rs116911347	1.0712e-11	10	5023944	T	C	25264	0.0331814	-0.168656	0.0248152	0.00182505	46.1888
AKR1C2	rs117006308	2.4888e-18	10	4980124	A	G	30688	0.0700236	-0.137958	0.0157981	0.0024788	76.2533
AKR1C2	rs117215634	3.4159e-19	10	4967921	T	C	29479	0.061256	-0.153574	0.0171511	0.00271245	80.1723
AKR1C2	rs11816204	3.5824e-55	10	5043328	T	C	30803	0.233193	-0.148473	0.00949006	0.00788363	244.753
AKR1C2	rs139546361	3.2717e-303	10	4938607	G	T	31350	0.124995	0.516558	0.011718	0.0583677	1943.13
AKR1C2	rs140317925	1.1319e-10	10	5152789	C	T	27095	0.0664298	0.111147	0.0172366	0.00153227	41.5775
AKR1C2	rs141643774	2.1612e-09	10	5035812	C	T	26240	0.0219374	-0.178239	0.0297804	0.00136328	35.8187
AKR1C2	rs142151674	1.8942e-08	10	5050250	T	C	25135	0.0281148	-0.151577	0.0269648	0.00125559	31.5965
AKR1C2	rs143354375	1.2395e-278	10	5034783	G	T	25754	0.025487	0.97346	0.0272922	0.0470731	1272.11
AKR1C2	rs144491977	3.535e-09	10	5103445	C	T	28400	0.0330303	0.138546	0.0234637	0.00122615	34.863
AKR1C2	rs147683642	6.7886e-31	10	5140429	A	C	21194	0.016068	0.445048	0.038508	0.00626284	133.559
AKR1C2	rs150857516	4.3011e-21	10	4938461	A	G	30513	0.134356	-0.111709	0.0118526	0.00290273	88.8229
AKR1C2	rs1937883	2.9301e-220	10	5062212	A	G	31141	0.704661	0.273884	0.00864531	0.0312223	1003.56
AKR1C2	rs28668825	1.7454e-05	10	4964839	G	A	30848	0.0268498	-0.106944	0.024899	0.000597668	18.4467
AKR1C2	rs2904800	3.2717e-303	10	5003148	T	C	31470	0.606205	0.301192	0.00797952	0.0433118	1424.64
AKR1C2	rs35308766	6.7045e-165	10	5011853	G	T	22069	0.0181311	0.960158	0.0350839	0.0328241	748.912
AKR1C2	rs4448588	2.2356e-88	10	4985548	A	T	30603	0.366852	-0.166078	0.00833306	0.012813	397.179
AKR1C2	rs4491123	5.0649e-43	10	4954952	G	A	31140	0.14074	-0.157962	0.0114879	0.00603499	189.059
AKR1C2	rs4881397	1.1151e-17	10	5121872	A	T	31351	0.836882	-0.0924291	0.0107962	0.00233246	73.2912
AKR1C2	rs61830347	4.068e-14	10	4953264	G	A	29978	0.0629255	0.127006	0.0168023	0.00190229	57.1316
AKR1C2	rs61830356	2.6263e-09	10	5000626	A	G	31018	0.05121	-0.108372	0.018204	0.00114128	35.4383
AKR1C2	rs7076578	1.2864e-05	10	5091702	C	A	29021	0.0316432	-0.103408	0.0237044	0.000655321	19.0292
AKR1C2	rs7094443	8.9439e-10	10	4940163	G	A	26032	0.281919	-0.0596382	0.00973351	0.00144005	37.5385
AKR1C2	rs72769943	6.4602e-13	10	4955775	T	C	31013	0.0647943	-0.117188	0.0162978	0.00166433	51.6985
AKR1C2	rs72769963	7.5725e-283	10	4991764	A	G	22957	0.0254476	1.03629	0.0288347	0.0532654	1291.5
AKR1C2	rs78987993	5.3091e-11	10	4946389	C	T	31026	0.04764	-0.123583	0.0188337	0.00138586	43.0544
AKR1C2	rs7923027	1.5958e-29	10	5117424	A	G	28703	0.281667	0.10446	0.00925826	0.00441563	127.295
AKR1C3	rs10795254	1.0049e-21	10	5236360	T	C	31355	0.126998	0.114684	0.0119754	0.0029164	91.7054
AKR1C3	rs111495161	8.0343e-21	10	5149385	T	C	21189	0.0215961	-0.31212	0.0333493	0.00411686	87.5845
AKR1C3	rs11252887	1.8277e-06	10	5065248	T	C	31684	0.300894	0.0413146	0.00865826	0.000718115	22.7677
AKR1C3	rs11252932	7.824e-110	10	5131180	G	A	30902	0.19588	0.223889	0.0100549	0.015791	495.769
AKR1C3	rs114488149	2.8059e-13	10	5152587	A	G	22280	0.016594	0.270515	0.0370396	0.00238834	53.3349
AKR1C3	rs117825039	4.6364e-06	10	5177145	C	T	23997	0.0188934	-0.1535	0.0335123	0.000873515	20.9783
AKR1C3	rs117879599	6.1055e-14	10	5203316	A	G	26101	0.0191905	0.2392	0.0318678	0.00215389	56.3357
AKR1C3	rs12247748	1.8975e-70	10	5240150	A	G	31684	0.164493	-0.189206	0.0106627	0.00984006	314.851
AKR1C3	rs12359137	5.135e-07	10	5180007	T	C	19409	0.0150691	0.209064	0.0416347	0.00129743	25.2119
AKR1C3	rs12360243	4.0555e-15	10	5024234	T	C	31355	0.217504	-0.0759402	0.00967009	0.00196301	61.6672
AKR1C3	rs141643774	4.672e-06	10	5035812	C	T	26454	0.0219374	-0.135848	0.0296682	0.00079193	20.9647
AKR1C3	rs149447514	1.2502e-17	10	5103330	T	C	24518	0.0222959	-0.261065	0.0305407	0.0029714	73.0641
AKR1C3	rs149775057	5.2716e-10	10	5171286	A	G	21074	0.0158135	0.242275	0.0390087	0.00182706	38.5704
AKR1C3	rs1781936	6.0054e-06	10	5200245	A	C	25743	0.0186762	0.147291	0.0325411	0.00079521	20.4858
AKR1C3	rs191428137	6.8664e-14	10	5188368	T	C	20398	0.0175553	-0.281995	0.0376475	0.00274302	56.1006
AKR1C3	rs1937865	3.0027e-12	10	5049637	G	T	30902	0.29868	0.0612775	0.00878191	0.00157309	48.6851
AKR1C3	rs35516441	3.4234e-13	10	5141440	T	C	27194	0.017112	0.240355	0.0330312	0.0019433	52.945
AKR1C3	rs35983920	1.6389e-15	10	5148012	T	C	25919	0.0177029	-0.26499	0.033266	0.00244219	63.4491
AKR1C3	rs45579536	2.6784e-28	10	5238562	C	T	28815	0.0289385	-0.27356	0.024797	0.0042059	121.697
AKR1C3	rs74670843	1.7517e-05	10	4991531	A	G	31684	0.0402495	0.0867744	0.0202059	0.000581745	18.4416
AKR1C3	rs75712855	3.9613e-06	10	5090805	C	T	29230	0.0187953	0.140456	0.0304445	0.000727639	21.2829
AKR1C3	rs76207412	9.4769e-07	10	5024492	A	C	26105	0.0186638	0.158461	0.0323232	0.000919802	24.0317
AKR1C3	rs80261696	2.1187e-11	10	5115735	T	C	21028	0.0145427	0.27253	0.0406894	0.00212883	44.8563
AKR1C3	rs9329315	4.5793e-44	10	5148923	A	G	30902	0.75483	-0.12978	0.00932128	0.00623395	193.837
AKT1	rs10254	9.4847e-06	14	105213376	T	C	17964	0.0273246	-0.143233	0.0323434	0.00109053	19.6094
AKT1	rs11624762	2.4328e-42	14	105312935	T	C	26008	0.122922	0.18145	0.0133061	0.00709923	185.943
AKT1	rs12432267	1.5837e-09	14	105249233	C	T	11957	0.023719	-0.256089	0.0424304	0.00303727	36.4212
AKT1	rs12884142	1.4093e-05	14	105149313	C	A	18593	0.140324	0.0648018	0.014923	0.00101314	18.8544
AKT1	rs147294109	1.0975e-07	14	105172807	T	C	19899	0.0238487	0.174327	0.03283	0.00141496	28.1933
AKT1	rs192195795	7.6066e-07	14	105188459	G	T	12454	0.0190002	-0.22928	0.046365	0.0019597	24.4501
AKT1	rs2494735	1.0404e-08	14	105242966	C	T	29245	0.634962	-0.0491329	0.00858367	0.00111908	32.7619
AKT1	rs34050645	2.1659e-08	14	105315119	T	C	25913	0.0675657	0.0979129	0.0174901	0.00120796	31.3374
AKT1	rs4262882	2.1252e-16	14	105275892	T	C	14743	0.222651	-0.114729	0.0139663	0.00455632	67.4721
AKT1	rs45449696	3.5453e-06	14	105350178	T	C	15915	0.331651	-0.0551592	0.0118972	0.00134881	21.4926
AKT1	rs45490496	4.466e-203	14	105272678	A	T	22246	0.41844	-0.286334	0.00941679	0.0399029	924.49
AKT1	rs55752802	4.9214e-30	14	105315567	G	T	17151	0.0726666	-0.23593	0.0207214	0.00750183	129.621
AKT1	rs55906115	4.1525e-06	14	105278849	C	T	11786	0.308311	0.0648737	0.0140916	0.00179501	21.1905
AKT1	rs7157574	1.1855e-08	14	105171847	A	G	18082	0.255941	0.0686464	0.0120392	0.00179479	32.5081
AKT1	rs72715988	2.443e-13	14	105271352	T	C	14070	0.0784294	0.16205	0.0221314	0.0037961	53.607
AKT1	rs73345596	2.5211e-14	14	105175387	T	C	18230	0.13713	-0.11584	0.0152007	0.00317557	58.0687
AKT1	rs78379306	1.9822e-07	14	105278345	C	A	15064	0.132567	-0.088283	0.0169742	0.00179248	27.0468
AKT1	rs79405222	6.1438e-38	14	105214669	A	C	17517	0.0763894	-0.257766	0.0200193	0.00937572	165.77
AKT2	rs17846842	1.6493e-18	19	40744346	T	A	31567	0.0785898	0.129682	0.0147717	0.00243561	77.0677
AKT2	rs4332845	2.1849e-22	19	40785505	T	A	31567	0.303091	-0.0841543	0.00864655	0.0029918	94.7194
AKT3	rs114817042	7.6626e-06	1	243834783	T	C	26063	0.0283935	0.117952	0.0263603	0.000767628	20.0205
AKT3	rs115548021	3.7208e-06	1	244038393	C	T	26627	0.0399726	0.102301	0.0221119	0.000803219	21.4029
AKT3	rs142553495	1.0786e-11	1	243649069	A	G	25534	0.0371747	0.158809	0.0233688	0.00180542	46.1793
AKT3	rs2997494	3.2524e-06	1	243614681	A	G	31251	0.902834	-0.0628315	0.0135002	0.000692638	21.6593
AKT3	rs3008657	6.2348e-07	1	244023667	G	A	31256	0.624977	0.041158	0.00825819	0.000794073	24.8377
AKT3	rs67027895	6.0834e-34	1	243667216	T	C	31256	0.221805	0.116648	0.00960431	0.00469727	147.501
AKT3	rs77891117	3.0441e-09	1	243947308	G	A	26822	0.0648459	-0.103885	0.0175215	0.00130889	35.1504
ALB	rs13131508	4.9356e-07	4	74332222	G	A	12001	0.261837	0.0737565	0.0146665	0.00210288	25.2856
ALB	rs75754617	1.7391e-06	4	74337564	A	G	12004	0.0562733	-0.133782	0.0279791	0.00190097	22.8589
ALCAM	rs113646777	1.1846e-51	3	105133366	T	G	24646	0.0198253	0.486312	0.0321622	0.00919139	228.614
ALCAM	rs114585781	3.3512e-09	3	104999433	T	G	26617	0.0583511	0.109267	0.0184778	0.00131203	34.9657
ALCAM	rs115399993	3.4096e-43	3	105313470	A	G	28473	0.0327378	-0.3234	0.0234708	0.00662374	189.842
ALCAM	rs1259447	1.3132e-07	3	105000024	A	G	24848	0.578415	0.0479112	0.00907891	0.00111951	27.8466
ALCAM	rs13081046	4.1155e-22	3	105298176	T	C	31569	0.0617876	-0.159569	0.0165048	0.00295208	93.4643
ALCAM	rs141437911	5.151e-07	3	105047374	T	C	10681	0.0143596	0.288404	0.0574429	0.00235447	25.2027
ALCAM	rs144057106	1.8106e-10	3	105126346	G	A	21907	0.022279	0.20622	0.0323397	0.00185269	40.6586
ALCAM	rs144760448	3.9283e-07	3	105330106	C	T	2521	0.0245934	-0.458877	0.0904673	0.0101025	25.7078
ALCAM	rs145837385	1.6698e-25	3	105277999	A	G	24107	0.020991	-0.330839	0.0316975	0.00449866	108.93
ALCAM	rs148287455	2.337e-34	3	105252398	C	A	23611	0.0240613	-0.365905	0.0299356	0.00628795	149.392
ALCAM	rs150119942	4.1003e-50	3	105119427	G	A	23960	0.0268997	0.418364	0.0281054	0.0091631	221.56
ALCAM	rs151020260	2.9434e-12	3	105170986	A	G	10815	0.0134146	-0.411636	0.0589711	0.00448507	48.7156
ALCAM	rs16851097	3.2717e-303	3	105092229	T	G	31565	0.230521	-0.378644	0.00920647	0.0508628	1691.41
ALCAM	rs16851413	5.3101e-08	3	105380524	T	C	30661	0.0355077	0.118668	0.0218108	0.00096454	29.6004
ALCAM	rs2700344	1.054e-15	3	104998924	C	A	31684	0.617855	0.0655033	0.00816709	0.00202615	64.3228
ALCAM	rs35067598	1.6848e-33	3	105221432	G	A	27980	0.0550535	0.222971	0.0184858	0.0051727	145.474
ALCAM	rs4569688	5.9034e-98	3	105323732	G	A	30902	0.775855	-0.201177	0.00957764	0.0140766	441.177
ALCAM	rs4894929	4.1325e-27	3	105227621	T	G	28589	0.0192439	-0.327583	0.0303793	0.00405066	116.267
ALCAM	rs55653703	2.9776e-38	3	105256540	T	C	23318	0.0197336	-0.429011	0.0331751	0.0071206	167.215
ALCAM	rs605324	2.618e-11	3	105301926	C	A	22597	0.11223	-0.0992489	0.0148877	0.00196287	44.4383
ALCAM	rs6770045	3.2717e-303	3	105229911	T	C	31569	0.8079	-0.424572	0.00981542	0.0559523	1870.93
ALCAM	rs73175268	5.4035e-07	3	105059261	C	T	25125	0.0253616	0.142126	0.0283599	0.000998609	25.1131
ALCAM	rs73181420	5.8539e-06	3	105350388	T	G	30077	0.12773	0.0553362	0.0122109	0.000682325	20.5349
ALCAM	rs74352761	3.7813e-10	3	105062194	G	A	17604	0.01724	-0.256133	0.0408981	0.00222303	39.217
ALCAM	rs75621676	4.4913e-09	3	104992381	T	A	31240	0.0523791	0.105261	0.0179471	0.00109992	34.3972
ALCAM	rs76004022	5.9563e-166	3	105084740	C	T	30546	0.0220643	0.747042	0.0272091	0.0240835	753.761
ALCAM	rs7616103	1.7665e-66	3	105305809	G	A	31346	0.572475	-0.138391	0.00803507	0.00937486	296.627
ALCAM	rs7624777	3.2717e-303	3	105234139	C	T	31684	0.294806	0.324819	0.00851924	0.0438691	1453.63
ALCAM	rs7628495	1.2063e-06	3	105339765	A	G	28588	0.875282	-0.0614214	0.0126525	0.000823659	23.5645
ALCAM	rs7636761	5.2258e-105	3	105067763	C	T	31566	0.423785	0.173977	0.00799422	0.0147823	473.589
ALCAM	rs7647531	2.0493e-19	3	105085111	A	C	31270	0.955278	0.174096	0.0193211	0.00258978	81.1875
ALCAM	rs76486927	6.498e-16	3	105367305	A	G	25907	0.030506	-0.206137	0.0255132	0.00251345	65.2749
ALCAM	rs7650120	1.8489e-05	3	105369607	G	A	31569	0.127614	-0.0510625	0.0119241	0.000580552	18.3369
ALCAM	rs77351003	1.2043e-05	3	105353745	A	G	27150	0.0243488	-0.121817	0.027833	0.000705046	19.1541
ALCAM	rs78761191	2.9531e-35	3	105299699	A	C	24510	0.020247	0.396096	0.0319683	0.00622456	153.507
ALCAM	rs78869508	8.2652e-07	3	105273519	A	G	25153	0.0154896	-0.177873	0.036087	0.000964958	24.2931
ALCAM	rs894933	2.6737e-16	3	105338331	T	C	31355	0.371062	0.0676054	0.00825735	0.00213328	67.0276
ALCAM	rs901280	2.1786e-196	3	105226511	G	A	31568	0.17733	0.307198	0.0102753	0.0275343	893.756
ALCAM	rs976454	8.7156e-28	3	105334386	A	G	27310	0.0516303	-0.210799	0.0192946	0.00435162	119.353
ALCAM	rs9834320	7.5569e-22	3	104989475	C	T	28473	0.0512437	-0.182261	0.0189744	0.00323006	92.2611
ALCAM	rs9834384	1.9863e-10	3	105165209	C	T	29084	0.0296555	0.155404	0.0244253	0.0013899	40.4774
ALCAM	rs9873354	1.6286e-14	3	105327805	A	G	31565	0.270064	0.0687541	0.00895573	0.00186371	58.9341
ALCAM	rs9879039	7.8412e-172	3	105073420	C	T	31684	0.106674	-0.355244	0.0127129	0.0240522	780.801
ALDH16A1	rs10469298	2.4344e-22	19	50024391	G	A	11158	0.196957	-0.162947	0.0167612	0.00839914	94.4945
ALDH16A1	rs115776071	1.5386e-08	19	49987053	T	C	10845	0.0260035	-0.241011	0.0426025	0.00294235	31.998
ALDH16A1	rs11672851	1.5157e-05	19	50055903	A	G	8568	0.115852	-0.103149	0.0238428	0.00217965	18.7116
ALDH16A1	rs147362951	4.0052e-25	19	49959772	A	G	10333	0.0227486	0.48059	0.0464141	0.0102693	107.193
ALDH16A1	rs1578944	3.2717e-303	19	49945850	C	T	14178	0.77391	0.527381	0.0134883	0.0973311	1528.54
ALDH16A1	rs185216186	1.8189e-08	19	49983123	A	G	7294	0.0141836	-0.393238	0.0698667	0.00432436	31.6702
ALDH16A1	rs34165679	8.8656e-10	19	50013393	C	T	8568	0.0980313	-0.157098	0.0256341	0.00436445	37.5497
ALDH16A1	rs35279796	2.2204e-31	19	50053452	A	G	11496	0.147323	-0.215556	0.0184984	0.0116737	135.762
ALDH16A1	rs3745309	3.7485e-32	19	49935536	A	G	11496	0.353724	-0.161831	0.0137105	0.0119739	139.296
ALDH16A1	rs55732330	1.3276e-12	19	49932178	G	A	11494	0.313081	-0.100634	0.0141912	0.00435597	50.2778
ALDH16A1	rs701717	5.0167e-39	19	49995254	G	A	14263	0.0490679	0.356069	0.0272472	0.0118316	170.751
ALDH16A1	rs73054110	1.8964e-08	19	49992462	T	C	8312	0.0132523	0.380537	0.0676955	0.00378722	31.5914
ALDH16A1	rs74529756	2.9204e-14	19	50003177	A	G	8567	0.026336	0.361454	0.0475479	0.00670032	57.7754
ALDH16A1	rs77552159	7.1074e-19	19	49968360	G	A	9496	0.0297144	-0.377632	0.0425587	0.00822307	78.7171
ALDH16A1	rs78663425	7.8893e-40	19	49990992	T	G	9730	0.0186358	0.693939	0.0525389	0.0176137	174.418
ALDH16A1	rs8107051	4.3746e-32	19	50055156	G	A	10333	0.307624	0.176531	0.0149723	0.013275	138.989
ALDH1A1	rs10512016	1.5087e-23	9	75793246	T	C	31643	0.10495	0.129507	0.0129493	0.00315099	100.016
ALDH1A1	rs10869220	1.2152e-07	9	75710974	G	C	31517	0.41566	-0.0427429	0.00807826	0.000887486	27.994
ALDH1A1	rs11143438	1.4147e-08	9	75649046	G	A	31643	0.072591	-0.0868454	0.0153126	0.00101549	32.1639
ALDH1A1	rs11143504	6.7414e-31	9	75762282	T	G	31315	0.129775	0.137136	0.0118651	0.00424773	133.577
ALDH1A1	rs11143516	2.8097e-14	9	75790680	C	T	27270	0.210299	-0.0798425	0.0104962	0.00211738	57.8592
ALDH1A1	rs11143518	1.8656e-05	9	75790957	A	G	22800	0.0292992	0.118814	0.027757	0.000802981	18.3211
ALDH1A1	rs11143519	5.7614e-27	9	75791397	C	T	31522	0.119474	0.131793	0.0122568	0.00365453	115.613
ALDH1A1	rs11788245	4.1734e-10	9	75750665	G	A	31354	0.0667389	0.0999042	0.0159911	0.00124331	39.0288
ALDH1A1	rs13292949	1.5787e-16	9	75500490	G	T	31315	0.0409817	0.166117	0.0201339	0.00216908	68.0681
ALDH1A1	rs145352854	4.2457e-07	9	75505695	T	G	14015	0.0164989	-0.236927	0.0468466	0.00182174	25.5747
ALDH1A1	rs146832195	8.7526e-23	9	75710351	C	T	30037	0.0342173	-0.22016	0.0224077	0.00320356	96.5281
ALDH1A1	rs62560391	2.1753e-16	9	75476820	T	C	30862	0.216634	-0.0801498	0.00976008	0.00218035	67.4326
ALDH1A1	rs67640943	2.1116e-10	9	75462241	A	G	30037	0.116611	0.0807072	0.0127034	0.00134198	40.3605
ALDH1A1	rs71507833	2.9418e-110	9	75793722	T	C	31635	0.139925	-0.253686	0.0113709	0.0154901	497.709
ALDH1A1	rs72734871	2.6454e-39	9	75609720	T	C	31528	0.0751331	-0.197614	0.0150661	0.0054272	172.032
ALDH1A1	rs75071948	6.3999e-28	9	75768836	G	T	24072	0.0249777	-0.319088	0.0291317	0.00495928	119.965
ALDH1A1	rs75260654	1.1079e-19	9	75788108	T	C	24505	0.0208526	-0.286484	0.0315591	0.0033515	82.3979
ALDH1A1	rs76093066	2.7801e-15	9	75579129	A	G	23371	0.0166976	-0.284803	0.0360492	0.00266356	62.411
ALDH1A1	rs76755135	1.4023e-22	9	75570770	A	G	25955	0.0239245	0.280323	0.028669	0.00367006	95.6
ALDH1A1	rs7858789	8.1504e-73	9	75617710	A	G	31519	0.311981	0.154361	0.00855267	0.010229	325.72
ALDH1A1	rs79854818	2.0658e-08	9	75586403	C	T	10298	0.0276458	-0.237901	0.0424346	0.00304282	31.4245
ALDH1A1	rs8187896	2.1653e-12	9	75555531	C	T	21638	0.0240017	0.220342	0.0313716	0.00227464	49.3264
ALDH1A2	rs2414587	8.9055e-07	15	58789035	A	C	25678	0.548558	-0.0435571	0.00886315	0.000939662	24.1494
ALDH1A2	rs57887591	1.837e-09	15	58795990	G	C	25567	0.772899	-0.06341	0.0105479	0.00141152	36.1365
ALDH1A2	rs72739198	3.6708e-06	15	58632205	C	T	25361	0.0677892	-0.081731	0.0176555	0.000844265	21.4278
ALDH1A2	rs8032266	2.3023e-08	15	58299101	G	A	23120	0.0371272	0.137341	0.0245792	0.00134863	31.2197
ALDH1B1	rs10733492	5.6201e-06	9	38317423	C	T	21412	0.413091	0.0445373	0.00980933	0.00096182	20.6124
ALDH1B1	rs10973834	1.4017e-05	9	38457824	T	C	26395	0.823706	-0.0495912	0.0114173	0.000714246	18.8646
ALDH1B1	rs1555480	8.4413e-09	9	38386351	T	C	26395	0.283682	-0.0555725	0.009649	0.00125513	33.1682
ALDH1B1	rs2181139	1.0771e-11	9	38374977	T	C	26393	0.218552	-0.0715092	0.0105229	0.00174666	46.1767
ALDH1B1	rs4878802	9.3562e-18	9	38391218	G	C	25947	0.211766	0.0920755	0.0107293	0.00283027	73.6399
ALDH1B1	rs73646179	1.4997e-07	9	38388324	A	G	26007	0.023874	-0.150786	0.0287074	0.0010597	27.5866
ALDH1B1	rs77054814	4.1942e-28	9	38393451	G	A	24163	0.068138	0.197934	0.0180076	0.00497523	120.807
ALDH1B1	rs77402149	2.1609e-17	9	38401902	G	A	26279	0.0833239	0.133734	0.0157614	0.0027321	71.988
ALDH1B1	rs7846941	1.844e-10	9	38394563	A	G	26066	0.281906	-0.0619952	0.00972673	0.00155608	40.6209
ALDH1B1	rs911758	2.4801e-07	9	38405580	A	G	26395	0.544271	-0.0450637	0.00873463	0.00100741	26.6153
ALDH1L2	rs7134351	9.2844e-08	12	105455217	C	T	25432	0.197227	0.0594755	0.0111371	0.00112012	28.5166
ALDH2	rs112425375	3.9698e-11	12	112297396	T	C	31234	0.0724607	-0.101866	0.0154224	0.00139484	43.6246
ALDH2	rs11513729	2.6436e-81	12	112273499	T	C	28134	0.589032	-0.162583	0.00851332	0.0127976	364.689
ALDH2	rs117600114	4.1055e-87	12	112126696	A	C	27776	0.044976	0.402187	0.0203289	0.0138957	391.378
ALDH2	rs12370770	4.7002e-10	12	112277084	T	C	20855	0.0410646	-0.153548	0.0246517	0.00185685	38.793
ALDH2	rs139160703	8.4313e-09	12	112299278	A	G	25342	0.0227957	0.171302	0.0297414	0.00130735	33.1715
ALDH2	rs76592670	2.0728e-11	12	112134085	A	G	27773	0.0707772	-0.110774	0.0165317	0.00161405	44.8961
ALDH2	rs7969271	4.6709e-257	12	112156802	A	T	28379	0.109981	0.450267	0.0131472	0.0396905	1172.85
ALDH3A2	rs11204407	2.1372e-97	17	19552719	G	A	31684	0.303431	-0.179729	0.00858158	0.013655	438.607
ALDH3A2	rs113548008	7.2203e-08	17	19608120	A	G	27844	0.0207299	-0.160092	0.0297264	0.00104056	29.0015
ALDH3A2	rs11655989	5.9452e-51	17	19622324	A	G	31484	0.355882	0.124524	0.00829383	0.00710903	225.409
ALDH3A2	rs118025864	3.3631e-08	17	19551095	G	T	19130	0.0152615	-0.230072	0.04167	0.00159102	30.4816
ALDH3A2	rs138986545	1.1035e-07	17	19553355	A	G	24240	0.0270284	0.148594	0.0279902	0.00116133	28.181
ALDH3A2	rs146274078	2.4796e-06	17	19508646	G	A	8052	0.0161236	0.29427	0.062479	0.00274742	22.1776
ALDH3A2	rs16960280	3.8995e-07	17	19563766	T	C	31355	0.0249049	-0.129963	0.0256146	0.000820358	25.7418
ALDH3A2	rs2247518	3.2589e-14	17	19454575	C	A	31675	0.191579	0.0765332	0.0100865	0.00181432	57.5696
ALDH3A2	rs2289669	6.5682e-08	17	19463343	A	G	31346	0.413688	-0.0437911	0.00810571	0.000930258	29.1851
ALDH3A2	rs72840375	1.2084e-11	17	19484358	C	T	28588	0.172734	-0.0749384	0.0110543	0.00160495	45.953
ALDH3A2	rs73984117	3.5436e-09	17	19665804	A	G	22454	0.0204845	0.19654	0.0332876	0.00155013	34.8577
ALDH3A2	rs79923285	1.0627e-05	17	19623433	C	T	16332	0.0179444	-0.183448	0.0416558	0.0011861	19.392
ALDH3A2	rs9916660	4.432e-07	17	19486126	C	T	25722	0.217126	0.0539725	0.0106885	0.000990328	25.4965
ALDH3B1	rs112754197	2.0947e-19	11	67816175	A	G	31562	0.0848907	-0.128472	0.0142619	0.00256435	81.1389
ALDH3B1	rs118031971	1.0903e-06	11	67820400	G	A	25114	0.0454364	0.104392	0.021415	0.000945299	23.7608
ALDH3B1	rs141151466	5.0417e-10	11	67866003	A	G	25767	0.0326696	-0.153956	0.024761	0.00149811	38.6568
ALDH3B1	rs144759295	2.6842e-10	11	67705227	A	G	24505	0.0239835	-0.186321	0.0294998	0.00162526	39.8886
ALDH3B1	rs145506132	1.2998e-10	11	67735589	A	G	8975	0.0151282	-0.392105	0.061008	0.00458143	41.2984
ALDH3B1	rs146492457	4.5925e-07	11	67704610	C	T	1528	0.0382853	0.47148	0.0934975	0.0163695	25.3955
ALDH3B1	rs147021622	1.3777e-06	11	67815906	A	G	29138	0.0447783	-0.0966676	0.0200215	0.000799399	23.3099
ALDH3B1	rs2286164	1.2971e-111	11	67793448	G	A	31683	0.773527	-0.211399	0.0094167	0.0156577	503.944
ALDH3B1	rs2428816	5.8955e-10	11	67763554	A	G	25199	0.158468	0.0754883	0.0121887	0.00151985	38.3539
ALDH3B1	rs3819255	4.4198e-36	11	67837771	T	A	31146	0.356641	-0.104641	0.00834349	0.00502477	157.282
ALDH3B1	rs406548	2.5007e-17	11	67697167	G	T	15522	0.633962	-0.0995362	0.0117548	0.00459813	71.6927
ALDH3B1	rs75652621	3.2866e-09	11	67818973	A	G	25522	0.0475131	0.123017	0.0207919	0.00136973	35.0034
ALDH3B1	rs75837226	6.6623e-06	11	67813671	T	C	20533	0.0192134	-0.161835	0.0359299	0.000987084	20.2858
ALDH3B1	rs77155493	2.2864e-07	11	67798381	A	G	29413	0.104405	0.0697381	0.0134773	0.000909499	26.7736
ALDH4A1	rs1009971	5.5707e-52	1	19222020	G	A	23259	0.0401055	-0.356721	0.0235146	0.00979751	230.115
ALDH4A1	rs16862341	1.0619e-06	1	19220748	G	T	18676	0.601215	0.0515339	0.0105604	0.00127346	23.8109
ALDH4A1	rs72651825	1.7031e-06	1	19152343	G	A	26238	0.419145	-0.0423222	0.00884329	0.000872167	22.9021
ALDH4A1	rs74973887	2.2899e-06	1	19251434	A	G	26238	0.0454288	-0.099024	0.0209539	0.000850453	22.3315
ALDH4A1	rs78445644	1.3527e-05	1	19102402	A	G	24498	0.0496526	-0.0904626	0.0207893	0.00077231	18.9331
ALDH5A1	rs112939612	1.7443e-14	6	24456074	C	A	26941	0.0291777	0.196069	0.0255687	0.0021779	58.7985
ALDH5A1	rs114993464	2.1691e-06	6	24603016	A	G	29138	0.03842	0.102054	0.0215435	0.00076954	22.4386
ALDH5A1	rs116478188	9.9605e-09	6	24498036	A	G	28230	0.0198661	0.172761	0.0301424	0.00116231	32.8478
ALDH5A1	rs11753038	4.1211e-17	6	24453197	T	C	25213	0.0374665	0.196927	0.0234172	0.00279704	70.7141
ALDH5A1	rs11758106	6.1395e-155	6	24457156	G	T	31568	0.412581	0.212021	0.00799556	0.0217893	703.123
ALDH5A1	rs12194307	5.3941e-12	6	24625562	T	A	31562	0.821743	-0.0716483	0.0103916	0.00150392	47.5353
ALDH5A1	rs13199423	3.9753e-13	6	24577310	G	A	27233	0.0463038	0.147819	0.0203706	0.00192983	52.6529
ALDH5A1	rs138320800	2.4949e-19	6	24457462	A	C	15770	0.0139317	-0.430739	0.0479185	0.00509767	80.7919
ALDH5A1	rs148716963	1.7772e-33	6	24549727	C	T	15969	0.0151001	-0.550731	0.0456765	0.00902151	145.358
ALDH5A1	rs16889523	2.5356e-10	6	24616480	T	A	31569	0.186325	0.0646049	0.0102145	0.00126556	40.0006
ALDH5A1	rs17373803	4.4759e-36	6	24481175	T	C	16236	0.0163964	-0.54536	0.0434879	0.00959322	157.245
ALDH5A1	rs2753921	3.3303e-19	6	24417620	G	A	26942	0.0585814	0.164069	0.0183169	0.00296909	80.2255
ALDH5A1	rs2760135	1.1037e-05	6	24585547	G	A	31568	0.211905	0.0427963	0.00973573	0.000611735	19.3218
ALDH5A1	rs2760180	3.2474e-60	6	24549540	A	C	24502	0.0203325	0.521055	0.0318337	0.010816	267.89
ALDH5A1	rs2793429	7.2593e-11	6	24457574	A	T	26456	0.0555166	0.123595	0.01897	0.00160195	42.4459
ALDH5A1	rs2817247	3.8734e-47	6	24472423	A	G	31684	0.102804	0.188002	0.0130376	0.00652003	207.923
ALDH5A1	rs57470320	3.0609e-15	6	24396432	A	G	30825	0.0361748	-0.169972	0.0215473	0.0020146	62.2212
ALDH5A1	rs62401890	8.0946e-27	6	24423930	G	C	31563	0.849271	-0.119048	0.0111042	0.00362839	114.933
ALDH5A1	rs62621664	1.5245e-06	6	24505196	T	G	17048	0.0150756	0.213549	0.0444135	0.00135426	23.1161
ALDH5A1	rs72833097	4.0081e-21	6	24458229	C	A	26244	0.0556946	0.179227	0.0190008	0.0033788	88.9672
ALDH5A1	rs72834991	4.2838e-74	6	24575023	T	C	31033	0.160529	-0.198061	0.0108764	0.0105727	331.586
ALDH5A1	rs78420872	3.2717e-303	6	24464429	A	C	31567	0.116318	-0.474687	0.0121226	0.046322	1533.17
ALDH5A1	rs793651	1.0581e-28	6	24395933	T	G	30902	0.409107	-0.0907548	0.00816493	0.00398213	123.54
ALDH5A1	rs793715	1.8963e-22	6	24445131	T	C	31355	0.0497146	-0.178804	0.0183445	0.00302079	94.9979
ALDH5A1	rs807524	8.8902e-15	6	24570886	T	G	30902	0.175959	-0.0818315	0.0105533	0.00194192	60.1222
ALDH5A1	rs807534	3.8745e-11	6	24551664	C	T	31300	0.859981	-0.0760644	0.0115099	0.00139338	43.6708
ALDH6A1	rs7148979	1.1084e-18	14	74547318	A	T	30946	0.12431	0.107365	0.0121677	0.00250966	77.8544
ALDH6A1	rs79909528	1.4684e-09	14	74630584	C	A	31529	0.404903	-0.0490334	0.00810791	0.00115865	36.5711
ALDH7A1	rs111298714	7.2402e-20	5	126011746	A	G	14262	0.0279988	0.326526	0.0357872	0.00580326	83.2375
ALDH7A1	rs112498647	6.3296e-15	5	125898117	A	G	13100	0.0152026	0.392786	0.0503746	0.00461962	60.7886
ALDH7A1	rs13154789	6.9544e-29	5	125925850	A	G	10330	0.419715	-0.156282	0.0140132	0.0118972	124.354
ALDH7A1	rs144272515	1.3075e-59	5	125930950	T	C	10333	0.0397541	-0.57242	0.0351551	0.0250163	265.075
ALDH7A1	rs144282930	2.3603e-16	5	125910033	T	C	10332	0.107605	-0.183535	0.0223763	0.0064693	67.2631
ALDH7A1	rs148217955	1.5676e-08	5	125789825	T	C	13429	0.025748	-0.21756	0.0384804	0.00237468	31.9607
ALDH7A1	rs2775	1.9048e-07	5	125880589	C	T	13925	0.502778	0.0623623	0.011973	0.00194447	27.1256
ALDH7A1	rs4626334	7.6545e-16	5	125897227	C	T	14263	0.770148	0.113162	0.0140405	0.00453371	64.9497
ALDH7A1	rs4836272	4.3746e-11	5	125883341	T	C	11496	0.655566	0.0913011	0.0138526	0.00376448	43.4324
ALDH7A1	rs900641	3.9619e-146	5	125931022	G	T	14258	0.890256	0.476745	0.0185201	0.044412	662.563
ALDH8A1	rs117206061	3.2667e-26	6	135332566	A	G	26293	0.0345572	-0.252321	0.0238236	0.00424816	112.165
ALDH8A1	rs117756147	2.1999e-07	6	135324872	A	G	28721	0.0205238	-0.152406	0.0294141	0.000933875	26.845
ALDH8A1	rs117966977	1.3939e-20	6	135358904	C	T	27266	0.0331158	-0.22223	0.0238936	0.00316259	86.4985
ALDH8A1	rs145740184	9.5934e-07	6	135229761	A	G	4720	0.0207533	0.352859	0.0720149	0.00506071	23.9979
ALDH8A1	rs149244084	6.7915e-09	6	135166302	T	C	28975	0.0210013	0.167817	0.028954	0.00115806	33.5913
ALDH8A1	rs184283380	1.2188e-05	6	135268056	T	C	12755	0.0184633	-0.203282	0.0464741	0.00149777	19.1298
ALDH8A1	rs35889658	2.6683e-09	6	135141891	T	C	27018	0.0254047	0.162588	0.0273215	0.00130901	35.4106
ALDH8A1	rs4451150	4.03e-305	6	135279063	G	T	30780	0.3812	-0.303059	0.00811672	0.0433298	1394.01
ALDH8A1	rs5012874	4.9637e-36	6	135267925	T	C	25034	0.311018	-0.120614	0.00962421	0.00623479	157.049
ALDH8A1	rs58334222	1.0667e-05	6	135183833	T	C	22308	0.0162392	0.164857	0.0374403	0.000868358	19.3864
ALDH8A1	rs62429512	4.767e-21	6	135158857	T	C	27709	0.037762	-0.209453	0.0222491	0.00318816	88.617
ALDH8A1	rs6569987	1.4085e-74	6	135323377	A	G	30780	0.864762	0.214179	0.0117222	0.0107295	333.815
ALDH8A1	rs72970257	2.5905e-24	6	135191443	A	G	27191	0.0444008	-0.211398	0.0207785	0.00379227	103.501
ALDH8A1	rs72970280	5.9655e-34	6	135216600	A	G	27132	0.0419329	-0.259447	0.0213595	0.00540853	147.531
ALDH8A1	rs72972146	2.4338e-06	6	135307386	C	T	20925	0.01309	0.202617	0.0429846	0.00106071	22.2168
ALDH8A1	rs72972197	5.2445e-26	6	135352337	C	T	27807	0.0435671	0.218661	0.0207317	0.00398461	111.235
ALDH8A1	rs75841989	9.2911e-29	6	135287237	A	G	25117	0.0560463	0.215309	0.0193502	0.00490516	123.8
ALDH8A1	rs76344333	4.5525e-10	6	135302256	G	A	23860	0.0143732	0.239561	0.0384294	0.00162603	38.857
ALDH8A1	rs76625023	3.0131e-16	6	135337655	A	G	30451	0.0582075	-0.14129	0.0172879	0.00218871	66.7903
ALDH8A1	rs78456295	1.264e-20	6	135348611	C	T	24936	0.0279719	0.252425	0.0271093	0.00346494	86.6952
ALDH8A1	rs9321476	7.745e-90	6	135150550	C	A	30892	0.339961	-0.169583	0.00843805	0.012906	403.879
ALDH8A1	rs9389229	1.4173e-21	6	135140172	T	C	29828	0.786783	0.0952274	0.00998096	0.0030425	91.0227
ALDH8A1	rs9389245	1.2691e-44	6	135265649	G	A	30511	0.0702002	-0.22135	0.0157943	0.00639614	196.396
ALDH9A1	rs10800135	2.874e-267	1	165675486	C	G	30818	0.197248	-0.346751	0.00992786	0.0380766	1219.82
ALDH9A1	rs10918252	1.9851e-187	1	165664999	T	C	30606	0.0580289	-0.497902	0.017052	0.0271019	852.532
ALDH9A1	rs112376933	1.1179e-08	1	165742358	C	T	20523	0.0175032	-0.214813	0.0376093	0.00158708	32.6203
ALDH9A1	rs114763603	1.3057e-11	1	165622729	G	A	22858	0.0201273	-0.225168	0.03327	0.00199986	45.8005
ALDH9A1	rs11587760	1.1556e-234	1	165649531	A	C	30153	0.116583	-0.407863	0.0124695	0.0342659	1069.81
ALDH9A1	rs117895696	3.3641e-15	1	165674633	A	G	22593	0.0173263	0.283589	0.0360035	0.00273857	62.0369
ALDH9A1	rs11810856	3.6721e-93	1	165676548	T	G	30268	0.192506	0.209613	0.010238	0.0136601	419.161
ALDH9A1	rs12063408	6.4984e-11	1	165761752	C	T	23606	0.0208247	0.21033	0.0322005	0.00180415	42.6621
ALDH9A1	rs138453198	5.259e-38	1	165664315	A	G	24033	0.0299893	-0.343473	0.026651	0.0068637	166.082
ALDH9A1	rs139194917	5.1259e-10	1	165746090	A	G	24501	0.0155886	0.226475	0.0364384	0.00157419	38.6268
ALDH9A1	rs141456574	1.9715e-16	1	165664865	C	T	27747	0.0224371	0.235432	0.0286281	0.00243149	67.626
ALDH9A1	rs142657651	7.2378e-10	1	165548179	A	G	12369	0.0164118	0.307831	0.0499652	0.00305931	37.9506
ALDH9A1	rs1572542	2.1384e-74	1	165550009	A	G	30935	0.401481	0.148863	0.00815762	0.0106499	332.979
ALDH9A1	rs16849624	1.444e-117	1	165679564	T	A	30813	0.173689	0.243017	0.0105426	0.016952	531.314
ALDH9A1	rs1890080	3.8428e-17	1	165639630	T	C	29078	0.0597123	0.14713	0.0174788	0.00243083	70.8511
ALDH9A1	rs4147598	3.5437e-28	1	165602524	G	A	30929	0.104763	0.144227	0.0131033	0.00390181	121.144
ALDH9A1	rs4147601	7.5864e-09	1	165621695	G	T	29328	0.143269	0.0680517	0.0117787	0.00113685	33.3772
ALDH9A1	rs4147602	1.1226e-238	1	165621778	T	C	30935	0.363975	-0.270933	0.00821257	0.033986	1088.28
ALDH9A1	rs4578194	3.2717e-303	1	165650616	T	C	30935	0.69251	0.325622	0.0085133	0.0451558	1462.86
ALDH9A1	rs61800425	2.7809e-13	1	165689342	A	G	30818	0.273215	0.0659712	0.00903134	0.00172842	53.3552
ALDH9A1	rs61804070	5.5197e-06	1	165585606	C	A	19885	0.021788	-0.155991	0.0343298	0.00103724	20.645
ALDH9A1	rs6662032	3.9022e-17	1	165741646	A	G	30820	0.0979467	-0.113907	0.013535	0.00229272	70.8194
ALDH9A1	rs75865921	7.9793e-123	1	165568306	T	A	30491	0.0520543	0.425801	0.0180659	0.017893	555.48
ALDH9A1	rs76526674	1.634e-05	1	165758647	G	A	23907	0.017185	0.151604	0.0351757	0.000776376	18.5737
ALDH9A1	rs78762028	4.2411e-11	1	165735355	C	T	17509	0.0178945	0.265541	0.0402603	0.00247839	43.497
ALDH9A1	rs9333468	2.2434e-56	1	165619424	G	T	29986	0.136652	-0.187302	0.0118391	0.00827785	250.275
ALDH9A1	rs9333471	1.4524e-173	1	165619712	C	T	30935	0.285148	0.246969	0.00879324	0.0248657	788.784
ALOX12	rs112316101	8.0887e-09	17	6958925	G	A	31566	0.196538	-0.0577235	0.0100101	0.00105232	33.2504
ALOX12	rs11571326	5.8035e-36	17	6898897	A	G	31354	0.0925644	0.172081	0.0137444	0.00497458	156.743
ALOX12	rs11571364	4.4801e-08	17	6911691	A	G	23159	0.0416667	-0.127126	0.0232376	0.00129064	29.926
ALOX12	rs17732112	4.1706e-07	17	6825842	C	T	22208	0.0301173	-0.140424	0.0277468	0.00115198	25.6104
ALOX12	rs2089454	2.4962e-39	17	6819121	C	T	31683	0.64614	0.108715	0.00828545	0.00540465	172.155
ALOX12	rs2920427	6.1426e-08	17	6937512	C	A	26563	0.1549	-0.0648911	0.0119847	0.00110245	29.3146
ALOX12	rs434844	1.1122e-45	17	6910988	G	C	31561	0.384618	0.115695	0.00815534	0.00633626	201.241
ALOX12	rs558503	5.6629e-06	17	6808197	G	A	31355	0.125913	-0.0546108	0.0120331	0.000656468	20.5958
ALOX12	rs79829764	1.5504e-05	17	6861304	T	C	26081	0.050438	-0.0864274	0.0199999	0.000715507	18.6731
ALOX15	rs10852863	1.5962e-06	17	4453815	T	C	23448	0.807661	0.0561958	0.0117104	0.000981145	23.0265
ALOX15	rs11078528	1.4457e-76	17	4542717	A	G	31139	0.287236	0.163112	0.00880768	0.010894	342.942
ALOX15	rs11541059	6.9505e-06	17	4585821	A	G	23714	0.0285631	0.123867	0.0275542	0.000851455	20.2069
ALOX15	rs11568110	1.1649e-49	17	4539673	T	C	23530	0.0247737	-0.437341	0.0295196	0.00924201	219.474
ALOX15	rs11655692	2.0026e-05	17	4643794	G	A	27367	0.0241269	0.118759	0.0278471	0.000664142	18.1863
ALOX15	rs11657711	9.1849e-13	17	4463962	T	C	30327	0.0640854	0.118317	0.0165656	0.00167926	51.0091
ALOX15	rs117317198	3.2707e-09	17	4523900	A	G	27707	0.0278823	0.152589	0.0257865	0.00126219	35.0131
ALOX15	rs12150045	4.6248e-34	17	4532939	T	C	30688	0.79473	0.12131	0.00996973	0.00480137	148.046
ALOX15	rs12449695	7.2938e-20	17	4495740	A	G	23332	0.304423	0.0916181	0.0100421	0.0035548	83.2293
ALOX15	rs139244790	3.8806e-08	17	4620216	A	G	23609	0.0260294	0.158757	0.0288844	0.00127793	30.2068
ALOX15	rs146174946	3.0532e-27	17	4588600	A	C	25325	0.0224052	-0.323831	0.0299541	0.00459383	116.866
ALOX15	rs188900185	5.9382e-22	17	4627837	T	C	17760	0.0217071	-0.34974	0.0363159	0.00519508	92.7361
ALOX15	rs1986349	1.5283e-44	17	4628585	A	G	31140	0.546311	-0.11234	0.0080235	0.00625603	196.027
ALOX15	rs2255888	3.2717e-303	17	4545581	C	T	31340	0.237679	-0.447548	0.00903667	0.0725836	2452.65
ALOX15	rs2304973	1.1774e-12	17	4642222	A	G	31141	0.080917	0.104357	0.0146815	0.00161983	50.5218
ALOX15	rs28539426	8.2418e-10	17	4615519	C	A	29620	0.0554546	0.11016	0.0179406	0.00127128	37.7007
ALOX15	rs34183984	3.0036e-09	17	4626224	T	C	24474	0.0746189	0.101951	0.0171884	0.00143544	35.1786
ALOX15	rs34994526	2.1389e-27	17	4518502	G	A	29863	0.705744	0.0971744	0.00896145	0.00392199	117.576
ALOX15	rs3744700	4.4884e-48	17	4638010	T	G	31470	0.314367	-0.124655	0.00855683	0.00669851	212.21
ALOX15	rs3826517	3.2292e-19	17	4645324	C	T	24417	0.416343	0.0821227	0.00916477	0.00327767	80.2876
ALOX15	rs4790204	3.3818e-14	17	4476892	C	G	31348	0.206158	0.0747902	0.00986314	0.00183085	57.4952
ALOX15	rs55670980	4.544e-32	17	4497969	T	C	22087	0.0603158	-0.234831	0.0199227	0.00625106	138.923
ALOX15	rs56376949	7.9038e-35	17	4582795	T	G	17490	0.0174598	-0.500393	0.0406464	0.00859098	151.541
ALOX15	rs7221871	9.2754e-27	17	4640565	A	G	31470	0.650269	0.0893449	0.00834321	0.00363076	114.669
ALOX15	rs747256	1.8263e-07	17	4439828	C	A	17595	0.250393	-0.0641305	0.012295	0.00154388	27.2036
ALOX15	rs75395856	5.9497e-22	17	4561104	A	G	8247	0.0256936	-0.47129	0.0489383	0.0111206	92.7202
ALOX15	rs76960659	1.7789e-12	17	4566769	A	G	24940	0.033916	0.174236	0.0247112	0.00198943	49.7112
ALOX15	rs79962533	1.5152e-35	17	4557860	T	C	29737	0.16743	0.13631	0.0109542	0.00518011	154.833
ALOX15	rs8076142	1.2585e-60	17	4512515	C	T	27184	0.179143	-0.182794	0.0111289	0.00982696	269.767
ALOX15	rs9674812	9.6824e-09	17	4587875	T	A	5588	0.042885	0.267046	0.0465529	0.00585427	32.8945
ALOX15B	rs12103519	1.3407e-08	17	7919931	C	T	28498	0.118881	-0.0734797	0.0129347	0.00113113	32.2692
ALOX15B	rs12103521	1.5865e-56	17	7920216	A	G	31470	0.350821	0.131798	0.0083193	0.00791216	250.966
ALOX15B	rs12943817	6.3308e-12	17	7974834	T	C	31470	0.766545	0.0647039	0.00941544	0.00149841	47.2228
ALOX15B	rs12945025	6.7328e-15	17	7888669	T	C	24725	0.03383	0.193518	0.0248431	0.0024481	60.673
ALOX15B	rs150460215	4.6929e-57	17	7894003	A	G	28929	0.026746	-0.408403	0.0256556	0.00868349	253.387
ALOX15B	rs4792145	1.466e-17	17	7947328	A	C	31353	0.4886	-0.0680634	0.00797967	0.00231511	72.7494
ALOX15B	rs60105196	1.0167e-05	17	7969676	A	C	31350	0.167428	-0.0471954	0.0106932	0.000620981	19.4786
ALOX15B	rs7225751	2.4696e-08	17	7862316	C	T	28075	0.0538899	0.104146	0.0186793	0.00110603	31.084
ALOX15B	rs8078865	5.0555e-13	17	7955314	T	C	31086	0.0725834	-0.111569	0.0154448	0.00167582	52.1785
ALOX5	rs11517231	7.0491e-06	10	45838232	T	C	25244	0.097402	-0.0673971	0.0150038	0.000798683	20.1765
ALOX5	rs116883184	1.4449e-09	10	45924887	G	T	18535	0.0191679	0.228964	0.0378421	0.00197121	36.6046
ALOX5	rs116983255	3.875e-07	10	45916266	A	G	9552	0.0125084	-0.329924	0.0650109	0.002689	25.7492
ALOX5	rs12414122	2.3084e-30	10	45987890	T	C	31567	0.153518	0.126169	0.0110174	0.00413727	131.135
ALOX5	rs12573609	1.6389e-15	10	45955177	G	A	27250	0.045637	-0.163309	0.0205013	0.00232318	63.4493
ALOX5	rs139908222	1.0791e-08	10	45771231	T	C	21405	0.0161666	0.218959	0.0382936	0.00152509	32.6913
ALOX5	rs144584548	3.9615e-108	10	45924304	A	G	25670	0.018621	-0.714415	0.0323417	0.018654	487.912
ALOX5	rs148240462	2.4725e-15	10	45929123	A	G	26617	0.0476975	-0.16077	0.0203123	0.00234807	62.6409
ALOX5	rs149646626	2.1267e-06	10	45874755	T	C	25069	0.023207	0.140569	0.0296491	0.000895843	22.4762
ALOX5	rs150217605	6.1899e-14	10	45841755	G	A	23553	0.0157485	0.27738	0.0369633	0.0023852	56.3082
ALOX5	rs2242333	6.6438e-17	10	45938247	G	T	30540	0.0565482	0.146167	0.0174979	0.00227964	69.7747
ALOX5	rs34570485	2.8145e-08	10	45988417	G	T	25461	0.0180026	-0.184945	0.0333091	0.00120937	30.8267
ALOX5	rs35300270	1.7357e-53	10	45892260	T	C	31355	0.061758	-0.25445	0.0165269	0.00750315	237.025
ALOX5	rs4949006	1.4438e-158	10	46012620	C	T	31684	0.400973	-0.215043	0.00801504	0.0222148	719.798
ALOX5	rs61854091	2.1884e-06	10	45917542	C	T	28999	0.0734409	0.0753457	0.0159118	0.000772606	22.4206
ALOX5	rs61854115	4.0656e-61	10	46010133	C	T	30547	0.0550605	0.291256	0.0176585	0.00882719	272.028
ALOX5	rs72796496	4.1126e-32	10	45966526	G	A	29452	0.0495754	-0.223374	0.018937	0.00470195	139.127
ALOX5	rs7896872	1.527e-64	10	45842567	A	G	30900	0.546893	0.136447	0.00804343	0.00922703	287.752
ALOX5	rs80006230	1.5337e-13	10	46001617	A	G	29141	0.0528754	-0.136551	0.0184925	0.00186758	54.5212
ALOX5AP	rs11617748	9.7938e-104	13	31222870	G	T	31684	0.453719	-0.171316	0.00792102	0.0145488	467.741
ALOX5AP	rs117690398	4.637e-29	13	31390719	T	C	30536	0.0301245	0.264333	0.023625	0.00408291	125.179
ALOX5AP	rs117942532	1.6011e-104	13	31292811	C	A	28310	0.0329029	0.507302	0.0233656	0.0163783	471.356
ALOX5AP	rs12019979	2.1137e-13	13	31385808	T	C	27979	0.341905	0.0653631	0.00890336	0.0019226	53.8923
ALOX5AP	rs12859412	3.905e-113	13	31260771	A	G	31569	0.0999849	0.297492	0.0131606	0.0159281	510.94
ALOX5AP	rs144451094	1.4029e-15	13	31381870	T	C	26624	0.0170077	0.267317	0.0334758	0.00238936	63.7618
ALOX5AP	rs145178796	1.612e-05	13	31425661	G	A	9154	0.0137289	-0.273636	0.0634488	0.00202771	18.5953
ALOX5AP	rs17222814	6.1122e-40	13	31299553	A	G	30536	0.100683	-0.177364	0.0134092	0.00569678	174.942
ALOX5AP	rs17611300	6.8587e-48	13	31295438	G	A	29836	0.106841	-0.191989	0.0132053	0.00703478	211.363
ALOX5AP	rs2253494	2.7832e-20	13	31262051	A	T	31683	0.106678	-0.118578	0.0128513	0.00267991	85.1303
ALOX5AP	rs3809376	2.5086e-31	13	31308722	A	C	24490	0.0158125	0.420532	0.0361204	0.00550436	135.537
ALOX5AP	rs4347481	7.4699e-10	13	31337146	A	G	22622	0.0162421	-0.228758	0.0371613	0.00167229	37.8905
ALOX5AP	rs4769055	3.2717e-303	13	31309830	A	C	31684	0.679488	0.357279	0.00827237	0.0555995	1865.21
ALOX5AP	rs4769069	4.7987e-06	13	31391136	T	G	31682	0.253862	-0.0417317	0.00912488	0.00065975	20.9147
ALOX5AP	rs60574125	3.2717e-303	13	31280804	T	G	31566	0.141501	0.457762	0.0111245	0.0509106	1693.14
ALOX5AP	rs61654274	7.842e-11	13	31350983	T	C	28487	0.0280198	-0.16498	0.0253675	0.00148257	42.2938
ALOX5AP	rs74573345	4.9873e-07	13	31387870	G	A	29527	0.0630214	0.0850905	0.016927	0.000855086	25.268
ALOX5AP	rs76513035	5.6648e-17	13	31284391	T	C	23821	0.0206711	-0.269178	0.032153	0.00293361	70.0812
ALOX5AP	rs76982844	4.7025e-23	13	31278434	C	T	25262	0.0427007	-0.217155	0.0219619	0.00385526	97.7608
ALOX5AP	rs9315058	2.1177e-24	13	31349356	T	C	31684	0.192698	0.102501	0.0100554	0.0032689	103.905
ALOX5AP	rs9315059	1.0959e-13	13	31357049	A	G	28470	0.0323146	0.175885	0.0236758	0.00193473	55.1847
ALOX5AP	rs9508833	3.5533e-125	13	31331154	T	C	30520	0.032698	0.536649	0.0225506	0.0182177	566.284
ALOX5AP	rs9550373	2.0653e-27	13	31309404	A	G	29066	0.0475803	-0.210902	0.0194441	0.00403132	117.641
ALOX5AP	rs9551956	3.1308e-53	13	31290744	A	C	30590	0.0278268	0.376061	0.0244864	0.00765163	235.853
ALOX5AP	rs9578031	2.0003e-11	13	31399380	G	C	30902	0.686801	-0.0581184	0.00866663	0.00145315	44.9675
ALOX5AP	rs9671125	2.0314e-236	13	31324298	T	G	31568	0.364606	-0.266956	0.00813087	0.0330199	1077.9
ALPL	rs114507999	1.6957e-05	1	21892266	A	G	20318	0.0182279	-0.159442	0.0370658	0.000909879	18.5019
ALPL	rs11583425	4.617e-10	1	21742047	G	T	27109	0.225563	0.0639878	0.0102681	0.00143047	38.8312
ALPL	rs1256331	5.6168e-44	1	21895008	T	C	30819	0.227154	0.13329	0.00958319	0.00623788	193.439
ALPL	rs150211890	2.6002e-11	1	21885678	G	T	28777	0.0380557	-0.145148	0.0217692	0.00154249	44.4538
ALPL	rs1531829	1.5989e-05	1	21953304	A	G	30935	0.64294	-0.0361913	0.00838829	0.000601381	18.6137
ALPL	rs1697414	1.7549e-26	1	21874996	T	A	30491	0.0423849	-0.213653	0.0200628	0.00370553	113.398
ALPL	rs34239727	1.3115e-06	1	21910711	A	G	30606	0.219502	0.0472255	0.00976137	0.000764176	23.4047
ALPL	rs3820294	1.6135e-05	1	21806619	C	T	23938	0.424663	-0.0398592	0.00924249	0.000776342	18.597
ALPL	rs61778395	1.4156e-10	1	21913811	A	G	30816	0.111476	-0.0820398	0.0127903	0.0013333	41.1393
ALPL	rs72659192	3.0282e-08	1	21906604	T	C	30153	0.819743	0.0586564	0.010588	0.00101679	30.6885
ALPL	rs885813	2.2802e-34	1	21877074	T	C	30935	0.5724	0.099107	0.00810671	0.00480813	149.448
ALPL	rs947333	1.7295e-13	1	21941023	T	C	29990	0.108011	-0.0968392	0.0131429	0.00180701	54.2868
ALPL	rs975000	4.7797e-14	1	21839690	C	T	30849	0.319666	-0.0650121	0.00862493	0.00183839	56.8132
AMD1	rs118102869	3.1612e-09	6	111197338	C	T	20966	0.0259945	-0.181626	0.030665	0.00167043	35.0774
AMD1	rs1279600	2.5215e-40	6	111183916	A	G	31567	0.198815	-0.132192	0.0099441	0.005567	176.706
AMD1	rs957824	3.1497e-09	6	111195049	C	T	31569	0.232204	0.055801	0.00942011	0.00111027	35.0868
AMH	rs1003531	5.184e-14	19	2206575	T	G	23990	0.270473	0.0772706	0.0102654	0.00235626	56.6555
AMH	rs10417628	7.9859e-12	19	2251817	T	C	16594	0.0220505	-0.255276	0.0373276	0.00281052	46.7635
AMH	rs117374034	2.7657e-22	19	2244692	T	C	13807	0.0183234	-0.434146	0.0447168	0.00678074	94.2471
AMH	rs117717684	1.1774e-12	19	2236582	A	G	15035	0.0173695	-0.31323	0.0440673	0.00334915	50.5169
AMH	rs139377242	9.0571e-24	19	2183818	T	G	18021	0.0259153	-0.332297	0.0330601	0.00557491	101.017
AMH	rs181527682	4.8402e-10	19	2154154	T	C	4417	0.0219606	-0.449878	0.0722811	0.008694	38.7206
AMH	rs3746159	3.8709e-07	19	2210269	T	C	23538	0.116557	0.0728574	0.014355	0.00109319	25.7575
AMH	rs4807216	2.5786e-174	19	2248683	C	T	23863	0.86039	-0.36573	0.0129934	0.0321339	792.204
AMH	rs55855802	4.4736e-16	19	2265531	C	T	23533	0.647334	-0.0782727	0.00963368	0.00279732	66.0084
AMH	rs886449	3.4874e-10	19	2186237	A	G	23868	0.206992	0.0708356	0.0112876	0.00164727	39.3786
AMICA1	rs117116269	1.8159e-05	11	118120751	T	C	10576	0.0133858	-0.256226	0.0597793	0.00173408	18.368
AMICA1	rs12274740	3.2717e-303	11	118054128	C	T	31354	0.201921	0.402972	0.00968393	0.052337	1731.49
AMICA1	rs12275546	9.4785e-207	11	118109097	G	A	31470	0.295689	-0.264081	0.00860668	0.0290473	941.405
AMICA1	rs12419365	1.4771e-132	11	118112332	A	C	31470	0.0911534	0.3361	0.0137184	0.0187167	600.212
AMICA1	rs12801779	2.8817e-09	11	118053763	A	G	21510	0.0147456	-0.237329	0.0399672	0.0016366	35.2578
AMICA1	rs141403866	3.1757e-15	11	118174435	T	C	25138	0.025053	-0.224695	0.0285012	0.00246636	62.1478
AMICA1	rs148788621	3.1468e-06	11	117983194	A	G	27707	0.0311652	-0.113902	0.0244377	0.000783447	21.7224
AMICA1	rs2076884	2.0825e-08	11	118036594	T	C	28332	0.0402625	-0.119715	0.0213589	0.00110759	31.4127
AMICA1	rs34782343	7.8982e-91	11	118153511	G	T	31353	0.326929	0.170946	0.00845819	0.0128606	408.446
AMICA1	rs45555132	5.8729e-13	11	118064030	T	G	24353	0.0143649	-0.274016	0.0380398	0.00212617	51.8847
AMICA1	rs61900625	3.0661e-10	11	118041636	C	T	10789	0.0152934	0.348597	0.0553724	0.00366005	39.626
AMICA1	rs647975	1.908e-18	11	118038741	T	C	29081	0.0218621	0.248139	0.0283179	0.00263337	76.7779
AMICA1	rs6589646	7.8962e-10	11	117977949	T	C	31354	0.458423	-0.0492345	0.00800965	0.00120364	37.782
AMICA1	rs686295	2.219e-08	11	118039224	T	C	19550	0.0194819	0.204527	0.0365613	0.00159816	31.2908
AMICA1	rs71482129	2.1883e-19	11	118003694	A	G	28929	0.0260512	0.234658	0.0260633	0.00279424	81.0556
AMICA1	rs73014299	2.0768e-06	11	118189965	T	C	29945	0.897624	-0.0639474	0.0134745	0.000751568	22.5211
AMICA1	rs76463843	8.5045e-19	11	118191515	A	G	27151	0.0233513	-0.251207	0.0283754	0.00287835	78.3698
AMICA1	rs76675432	2.5892e-13	11	118103976	T	C	30371	0.0277538	0.180508	0.0246788	0.00175842	53.4955
AMICA1	rs77350377	1.0283e-08	11	118094361	G	A	15546	0.0151808	-0.265304	0.0463333	0.0021046	32.7829
AMICA1	rs77610621	3.4015e-37	11	118089957	A	G	28606	0.0614445	-0.221225	0.0173602	0.00564471	162.378
AMICA1	rs78270838	1.8891e-54	11	118072648	G	A	28928	0.0234138	0.425459	0.0273798	0.00827806	241.45
AMICA1	rs876479	4.0817e-52	11	118028094	T	C	31469	0.395201	0.123401	0.00812349	0.00727937	230.74
AMPD3	rs10770114	1.8126e-08	11	10422641	T	G	31684	0.43102	-0.0451317	0.00801772	0.000999053	31.6836
AMPD3	rs117028992	1.3738e-05	11	10446416	T	C	19494	0.0132811	-0.19226	0.0442192	0.000968807	18.9023
AMPD3	rs117791142	2.0707e-06	11	10519355	A	G	24668	0.0167917	0.166232	0.0350227	0.000912427	22.5265
AMPD3	rs12225465	1.9102e-30	11	10430991	G	A	31569	0.0557673	-0.198473	0.017307	0.00414853	131.502
AMPD3	rs12789993	8.4709e-08	11	10441710	G	A	29143	0.0290427	-0.132064	0.0246539	0.000983633	28.6923
AMPD3	rs144887464	1.1095e-34	11	10575309	G	A	29084	0.0201175	-0.361812	0.0294551	0.00516111	150.874
AMPD3	rs146814863	7.8954e-06	11	10337627	T	G	19153	0.016302	-0.18017	0.0403263	0.00104111	19.9592
AMPD3	rs16907959	6.0933e-39	11	10563062	A	C	29451	0.0240195	0.350267	0.0268336	0.00575222	170.377
AMPD3	rs3741037	1.2937e-25	11	10521997	C	T	31568	0.516382	0.0831732	0.00795011	0.00345518	109.444
AMPD3	rs4909934	6.7647e-07	11	10491992	T	G	31561	0.137016	0.0574847	0.0115705	0.000781462	24.6814
AMPD3	rs4909938	1.7103e-74	11	10541613	T	C	31569	0.127576	-0.216687	0.0118666	0.0104518	333.417
AMPD3	rs55781348	1.0375e-96	11	10531025	C	T	31555	0.125529	0.249014	0.0119325	0.0136134	435.471
AMPD3	rs6484291	8.3036e-37	11	10471738	A	G	31353	0.400658	-0.103015	0.00812852	0.00509661	160.602
AMPD3	rs7111477	1.4126e-07	11	10596411	A	G	31355	0.118436	-0.065021	0.012353	0.000882827	27.7037
AMPD3	rs72854762	1.1858e-06	11	10403313	A	G	29080	0.0315351	0.115223	0.0237177	0.000810935	23.5995
AMPD3	rs75101920	3.2993e-14	11	10455854	C	T	31566	0.0778755	0.112566	0.0148383	0.00181986	57.5468
AMPD3	rs75701818	4.7794e-17	11	10438206	C	T	31355	0.856279	0.0954216	0.0113704	0.00224109	70.4229
AMPD3	rs77415046	7.8108e-11	11	10611665	T	C	31226	0.0575886	-0.111641	0.017165	0.00135287	42.2993
AMPD3	rs77972909	2.2971e-14	11	10616808	C	A	27695	0.021618	-0.22276	0.0291854	0.00209909	58.2524
AMPD3	rs79837439	1.7328e-05	11	10564618	A	G	29142	0.0212947	-0.123243	0.0286831	0.000633105	18.4604
AMPD3	rs930672	1.9469e-47	11	10478508	T	A	31566	0.216319	-0.139384	0.00963437	0.00658705	209.292
AMY2B	rs11184556	4.4403e-196	1	104125556	T	C	27954	0.249943	-0.287242	0.00961549	0.0309357	892.32
AMY2B	rs114922930	5.1133e-11	1	104131457	T	C	21581	0.0164088	-0.248582	0.0378504	0.00199463	43.1281
AMY2B	rs115396116	4.6488e-50	1	104061746	A	G	24493	0.0234846	0.441873	0.0297016	0.00895546	221.31
AMY2B	rs11577592	1.7463e-09	1	104153766	G	A	25214	0.0285571	-0.160825	0.0267169	0.00143506	36.2327
AMY2B	rs12132911	3.3426e-129	1	104113158	T	C	27954	0.810008	0.25803	0.0106698	0.0204925	584.79
AMY2B	rs13374517	2.5361e-19	1	104033739	A	C	23456	0.3463	-0.0870594	0.00968715	0.00343157	80.7611
AMY2B	rs142257509	1.0436e-09	1	104082689	G	A	25528	0.0488475	-0.125207	0.020517	0.00145673	37.2388
AMY2B	rs146303161	1.1791e-12	1	104071295	A	G	20819	0.020323	0.246563	0.0346891	0.00242079	50.516
AMY2B	rs147977206	3.1235e-34	1	104121048	G	T	20871	0.0169235	-0.461293	0.0378121	0.00708047	148.816
AMY2B	rs148328185	1.4314e-28	1	104016155	T	C	21621	0.0134529	-0.461536	0.0416245	0.00565426	122.935
AMY2B	rs78949228	6.4293e-11	1	104062655	G	A	20176	0.0127753	0.289304	0.0442807	0.00211118	42.6811
ANG	rs10139564	3.2717e-303	14	21149785	C	A	31682	0.435186	-0.300559	0.00783294	0.0444089	1472.26
ANG	rs10146419	2.9767e-08	14	21060213	T	C	31033	0.9024	-0.0749299	0.0135187	0.000988984	30.7195
ANG	rs113701964	2.0493e-19	14	21103786	G	A	28805	0.103308	0.123173	0.0136695	0.00281084	81.1889
ANG	rs11624296	6.8668e-12	14	21228569	T	C	24778	0.0169771	-0.238328	0.0347397	0.00189587	47.0613
ANG	rs11629118	3.2717e-303	14	21145055	C	T	31355	0.195871	-0.39648	0.00980969	0.0495187	1633.45
ANG	rs116778926	5.6153e-07	14	21184259	T	C	24460	0.0227753	-0.15157	0.0302904	0.00102263	25.037
ANG	rs117455138	2.1225e-06	14	21169563	A	G	21335	0.0164207	0.180516	0.0380724	0.0010526	22.4788
ANG	rs117683457	1.9679e-08	14	21266553	C	T	20537	0.0137434	0.237789	0.0423489	0.00153284	31.5252
ANG	rs118157458	4.2389e-08	14	21104059	C	T	5443	0.0146059	-0.43663	0.0796712	0.00548778	30.0237
ANG	rs11846907	1.6786e-09	14	21175355	T	C	27724	0.0271314	-0.157417	0.0261222	0.00130817	36.3125
ANG	rs12100929	2.1874e-89	14	21159041	G	C	18473	0.852515	0.29097	0.0145151	0.02129	401.803
ANG	rs1243669	4.1626e-09	14	21089910	T	C	31227	0.426201	0.0475327	0.0080871	0.00110507	34.544
ANG	rs12893510	1.5177e-33	14	21124447	T	C	30746	0.304974	0.105474	0.0087384	0.00471615	145.68
ANG	rs1320481	1.8754e-28	14	21176395	T	G	25623	0.134514	0.142903	0.0129158	0.00475489	122.407
ANG	rs138881347	1.3834e-09	14	21211757	A	C	29142	0.0274858	-0.153366	0.0253192	0.00125745	36.6884
ANG	rs142088479	2.5258e-10	14	21145745	G	T	14209	0.0126451	-0.335333	0.0530146	0.00280787	40.0038
ANG	rs142475534	1.394e-05	14	21097615	A	G	24510	0.0158992	-0.156819	0.0360944	0.000769559	18.8749
ANG	rs143320933	4.2863e-13	14	21191350	T	C	15887	0.0146346	0.337967	0.04664	0.00329426	52.5023
ANG	rs147461418	2.7732e-16	14	21133880	C	T	20225	0.0142574	-0.342624	0.0418717	0.00329966	66.95
ANG	rs148300946	1.0118e-07	14	21123187	C	A	10342	0.0140497	-0.314133	0.0589965	0.00273389	28.3459
ANG	rs149977700	6.2435e-26	14	21220565	A	G	27980	0.0463436	0.211332	0.0200683	0.00394767	110.886
ANG	rs17114743	6.7117e-17	14	21163693	G	A	28374	0.0243358	0.227255	0.0272094	0.00245247	69.7527
ANG	rs17242783	1.0125e-34	14	21163686	T	C	28250	0.0655879	0.208317	0.0169487	0.00531912	151.058
ANG	rs17277550	9.7091e-67	14	21121793	T	C	31270	0.548635	0.138024	0.00799755	0.0094352	297.83
ANG	rs187889397	1.602e-13	14	21139831	T	G	1926	0.021028	0.817123	0.110744	0.02749	54.3857
ANG	rs1888566	1.7916e-05	14	21210030	G	T	31569	0.477353	-0.0341649	0.00796533	0.000582423	18.3961
ANG	rs1951420	3.0387e-18	14	21240884	T	G	31567	0.262419	0.0786987	0.00903534	0.00239757	75.861
ANG	rs34282815	1.0618e-18	14	21152944	T	C	26142	0.0381402	0.201281	0.0227993	0.00297257	77.9347
ANG	rs34415417	2.1602e-50	14	21113817	A	G	27979	0.262945	0.142782	0.00956453	0.00790211	222.838
ANG	rs34838025	1.3454e-34	14	21160805	T	C	29041	0.0375532	-0.267064	0.0217693	0.00515566	150.491
ANG	rs4377066	2.7576e-32	14	21186781	T	C	27069	0.125739	0.152944	0.0129293	0.00514288	139.922
ANG	rs56069351	1.3538e-15	14	21113898	T	C	19399	0.398248	0.0827221	0.0103537	0.00327977	63.8271
ANG	rs60729716	5.272e-14	14	21190932	T	C	28076	0.07041	0.124002	0.0164785	0.00201286	56.6231
ANG	rs61976870	1.7762e-20	14	21117976	A	G	31228	0.0611976	0.154625	0.016671	0.00274725	86.022
ANG	rs6571414	8.1031e-13	14	21256041	A	C	31345	0.64783	-0.059815	0.00835486	0.00163254	51.2523
ANG	rs67432276	4.3704e-42	14	21185943	C	T	29498	0.169185	-0.14881	0.0109471	0.00622527	184.771
ANG	rs68169017	2.8177e-08	14	21260463	T	C	31568	0.199883	-0.0552268	0.00994683	0.000975572	30.825
ANG	rs7141604	1.0233e-05	14	21252046	T	C	31684	0.370796	-0.0362764	0.00822183	0.00061405	19.4663
ANG	rs7149524	9.2619e-15	14	21169411	G	A	26816	0.273262	0.0750023	0.00967884	0.00223428	60.0441
ANG	rs7158129	8.4086e-40	14	21112675	A	G	31355	0.0954338	-0.178952	0.0135537	0.00552896	174.313
ANG	rs72659967	3.0457e-17	14	21143968	A	G	19944	0.014695	-0.35077	0.0415369	0.003563	71.3075
ANG	rs72661313	2.8019e-09	14	21196506	T	C	30873	0.0646949	0.097172	0.0163507	0.00114271	35.317
ANG	rs72669447	9.7882e-41	14	21266957	A	G	30400	0.0648766	0.219402	0.0164171	0.00584075	178.59
ANG	rs734590	6.7507e-06	14	21224703	T	C	31569	0.0431041	0.0881822	0.0195895	0.000641468	20.2622
ANG	rs73572266	8.1093e-51	14	21121716	A	C	26246	0.117779	-0.202151	0.0134828	0.00849234	224.782
ANG	rs73574051	5.0581e-26	14	21195777	G	A	31355	0.0614536	-0.175116	0.0165982	0.0035374	111.302
ANG	rs74242298	7.7797e-11	14	21118203	C	T	12334	0.0234881	0.272999	0.0419688	0.00341882	42.3056
ANG	rs74719632	3.2717e-303	14	21132185	A	G	29140	0.0287139	0.989658	0.0241169	0.0546311	1683.83
ANG	rs77286574	5.3937e-33	14	21112888	T	C	29836	0.0436978	0.239045	0.0199778	0.00477576	143.164
ANG	rs77914217	5.1319e-18	14	21126089	T	C	29084	0.0204715	-0.252961	0.0292426	0.00256627	74.8243
ANG	rs78363017	1.6239e-106	14	21129414	G	A	29143	0.0585009	-0.383742	0.0175055	0.0162215	480.506
ANG	rs79565964	4.1501e-18	14	21094594	T	G	26312	0.0283703	0.227436	0.0262184	0.00285177	75.2447
ANG	rs8003799	6.2135e-140	14	21178988	T	A	28918	0.477876	0.207371	0.00823466	0.0214593	634.125
ANG	rs8013276	1.2618e-24	14	21197031	C	A	27398	0.485195	0.0873939	0.00853131	0.0038155	104.93
ANGPT1	rs10096335	9.4653e-16	8	108479135	G	A	30566	0.453914	0.0651929	0.00811503	0.00210701	64.5345
ANGPT1	rs10505108	1.3515e-05	8	108495057	T	C	25098	0.0438267	-0.0948425	0.0217954	0.000753896	18.934
ANGPT1	rs10955460	1.9212e-214	8	108598393	T	C	30563	0.271526	-0.279806	0.00895246	0.0309721	976.792
ANGPT1	rs111694844	2.2057e-06	8	108330495	C	T	26977	0.034403	-0.111764	0.0236109	0.000829906	22.4053
ANGPT1	rs113722245	2.4836e-166	8	108595011	A	G	30564	0.0605466	0.4605	0.0167531	0.0241243	755.513
ANGPT1	rs139323831	1.2792e-07	8	108579701	A	G	25614	0.0361387	0.12497	0.0236601	0.001088	27.8963
ANGPT1	rs1433194	3.8065e-08	8	108412243	T	C	30352	0.0633562	-0.0915834	0.016653	0.000995466	30.2425
ANGPT1	rs147223931	6.6478e-31	8	108440226	T	C	29537	0.0384253	0.246857	0.0213561	0.0045032	133.604
ANGPT1	rs148008972	2.41e-06	8	108341721	C	T	28059	0.0169123	0.154321	0.0327249	0.00079191	22.2362
ANGPT1	rs148881141	1.0116e-22	8	108430038	G	A	27638	0.0218535	-0.284914	0.0290412	0.00347043	96.2429
ANGPT1	rs1654681	1.801e-71	8	108458121	T	A	30565	0.835485	-0.194008	0.0108528	0.010347	319.541
ANGPT1	rs1672186	1.7049e-16	8	108387240	C	T	30230	0.235091	-0.078948	0.00957979	0.0022416	67.9112
ANGPT1	rs16876420	4.3469e-22	8	108568167	C	T	25379	0.0169607	0.331548	0.0343117	0.00366553	93.3623
ANGPT1	rs185604171	9.9711e-06	8	108465540	T	C	4797	0.040025	0.22964	0.0519784	0.00405245	19.5106
ANGPT1	rs1961761	8.3607e-45	8	108196952	T	C	30563	0.696822	0.12319	0.00877163	0.00641216	197.227
ANGPT1	rs2584371	2.1728e-10	8	108176516	A	G	30558	0.419221	-0.05201	0.00819236	0.00131722	40.3021
ANGPT1	rs2844275	2.4498e-08	8	108182855	A	G	30554	0.0749755	-0.0856207	0.015353	0.00101686	31.0987
ANGPT1	rs36014856	3.8717e-24	8	108596443	A	G	30003	0.0290772	-0.245812	0.0242545	0.00341172	102.705
ANGPT1	rs41420946	5.7403e-10	8	108325064	A	G	30564	0.80781	-0.0635765	0.0102586	0.00125506	38.4053
ANGPT1	rs56282023	2.1097e-07	8	108529260	T	C	28846	0.0206598	-0.151816	0.0292556	0.000932667	26.927
ANGPT1	rs61528666	5.0396e-07	8	108331774	T	A	30231	0.177396	-0.0534713	0.0106417	0.000834459	25.2459
ANGPT1	rs72672514	7.6919e-21	8	108307648	A	C	25642	0.0183929	-0.307203	0.0328075	0.00340777	87.6739
ANGPT1	rs74904851	3.4722e-27	8	108300749	T	G	28997	0.0518556	0.201834	0.0186897	0.00400578	116.615
ANGPT1	rs75425456	1.91e-16	8	108318572	C	A	23697	0.0325096	0.212798	0.0258637	0.00284856	67.6893
ANGPT1	rs76994507	1.0251e-05	8	108405616	T	C	22379	0.0213226	0.144295	0.0327066	0.000868987	19.4622
ANGPT1	rs77942733	1.2395e-08	8	108494771	T	C	22931	0.0171369	0.204736	0.0359545	0.00141203	32.4222
ANGPT1	rs79342210	2.5678e-74	8	108585102	A	G	30237	0.934588	0.298322	0.0163569	0.0108812	332.614
ANGPT1	rs79790363	5.3233e-11	8	108279174	A	G	24519	0.0292302	0.175747	0.0267842	0.00175289	43.0511
ANGPT1	rs80177841	3.1158e-12	8	108569832	C	T	28132	0.0316085	-0.167867	0.0240759	0.0017251	48.6109
ANGPT2	rs11990038	2.5639e-19	8	6324508	G	C	10102	0.0341215	0.346852	0.0385991	0.0079299	80.7322
ANGPT2	rs13276811	2.49e-10	8	6260935	T	G	23110	0.209893	0.0722126	0.0114121	0.00172958	40.0363
ANGPT2	rs2440392	1.6433e-16	8	6337231	A	G	23222	0.152103	0.106388	0.0129021	0.00291942	67.9874
ANGPT2	rs2515559	2.3515e-06	8	6479432	G	A	23943	0.276646	0.0482017	0.0102107	0.000929887	22.2831
ANGPT2	rs2916655	2.6895e-07	8	6264073	T	G	18147	0.0182654	0.201499	0.0391701	0.00145612	26.4599
ANGPT2	rs2959813	1.3943e-07	8	6391182	G	C	23748	0.0766883	0.0907563	0.0172337	0.00116644	27.7305
ANGPT4	rs58262002	5.7688e-07	20	828591	T	C	29590	0.0929033	0.0707557	0.0141542	0.000843796	24.9873
ANGPT4	rs685119	4.6927e-16	20	813751	C	G	25190	0.549601	0.0726114	0.00894295	0.00261027	65.9194
ANGPT4	rs77952060	1.0448e-06	20	821671	C	G	22422	0.139912	-0.0664335	0.0136056	0.00106219	23.8396
ANGPT4	rs910388	1.3368e-05	20	892723	G	A	26020	0.577565	-0.0386252	0.00887141	0.000728003	18.955
ANGPTL6	rs10432313	6.0417e-09	19	10157666	G	A	24701	0.0448362	-0.126347	0.0217259	0.0013673	33.8173
ANGPTL6	rs112917725	2.3894e-11	19	10232339	T	C	20673	0.108451	0.105538	0.0157989	0.0021539	44.6194
ANGPTL6	rs146457388	3.8218e-38	19	10291972	G	A	19171	0.0285327	-0.39437	0.030542	0.00862201	166.713
ANGPTL6	rs2305795	1.2013e-89	19	10226052	G	A	22324	0.441901	-0.189611	0.00944486	0.0177335	402.994
ANGPTL6	rs2336689	4.3734e-06	19	10208115	G	A	14789	0.125837	0.0804624	0.0175189	0.00142435	21.0919
ANGPTL6	rs56125113	2.9114e-14	19	10263057	A	G	21980	0.0559372	-0.157576	0.0207277	0.00262247	57.7882
ANGPTL6	rs60553752	3.217e-34	19	10237185	G	A	21880	0.0966179	0.196691	0.0161259	0.00675352	148.758
ANGPTL6	rs7253898	8.3815e-06	19	10272896	T	C	20717	0.751436	0.0506204	0.0113618	0.000957219	19.8478
ANGPTL6	rs79803848	3.9293e-08	19	10181912	A	G	21277	0.028035	-0.161223	0.0293458	0.00141656	30.1801
ANKK1	rs11601152	1.1587e-12	11	113175607	T	C	29139	0.0255776	-0.186401	0.0262161	0.00173195	50.5515
ANKK1	rs116999898	2.6007e-38	11	113213774	G	A	22683	0.0147376	0.502411	0.0388193	0.00733039	167.488
ANKK1	rs117464121	2.1509e-08	11	113203248	T	C	23284	0.0198803	-0.185758	0.0331752	0.0013447	31.3495
ANKK1	rs12805897	3.7763e-11	11	113324293	A	G	31565	0.925104	-0.099913	0.0151097	0.00138333	43.7224
ANKK1	rs139365192	1.4369e-26	11	113272507	C	T	26359	0.0209312	0.323868	0.0303586	0.00429907	113.8
ANKK1	rs17527717	1.7497e-20	11	113216934	A	G	29655	0.0435924	-0.186279	0.0200808	0.00289342	86.0476
ANKK1	rs17598990	7.7962e-07	11	113176372	G	A	28183	0.0164878	-0.163337	0.0330622	0.000865254	24.4048
ANKK1	rs17601612	1.4373e-23	11	113317745	C	G	31231	0.353361	0.0836197	0.00835713	0.00319542	100.11
ANKK1	rs2587551	6.5195e-14	11	113272664	A	C	26958	0.0385688	0.167501	0.0223415	0.00208074	56.2053
ANKK1	rs61903985	1.6765e-15	11	113189133	C	T	28636	0.0375833	-0.174764	0.0219467	0.00220949	63.4065
ANKK1	rs6589371	4.5614e-221	11	113192797	T	C	31684	0.131666	0.367095	0.0115661	0.030814	1007.29
ANKK1	rs7107223	6.1505e-163	11	113255574	A	T	31568	0.502831	-0.214026	0.00786805	0.0229028	739.896
ANKK1	rs7118188	1.9748e-76	11	113178597	C	T	31683	0.257347	-0.16723	0.00903827	0.0106896	342.317
ANKK1	rs75698063	5.0289e-10	11	113267173	T	C	31390	0.937621	-0.102553	0.0164926	0.00123024	38.6623
ANKK1	rs77028828	4.2985e-06	11	113276932	A	G	25906	0.0583985	0.0860778	0.0187272	0.000814857	21.1253
ANKK1	rs78044862	5.2613e-35	11	113289862	G	A	31185	0.0939487	-0.168995	0.0136909	0.00486207	152.355
ANKK1	rs78303686	5.3033e-07	11	113320519	C	T	30164	0.0377656	-0.107064	0.0213487	0.000833088	25.1486
ANKK1	rs80215768	1.1467e-07	11	113318880	A	G	31568	0.0562979	-0.091498	0.0172586	0.00088957	28.1052
ANPEP	rs10152918	6.0815e-37	15	90351574	A	G	23478	0.371733	-0.120838	0.00951658	0.0068204	161.215
ANPEP	rs11073890	3.2717e-303	15	90352611	G	A	26132	0.477727	-0.609106	0.00790501	0.185137	5936.74
ANPEP	rs111789342	4.7317e-12	15	90295417	T	C	22672	0.0185827	0.240159	0.0347377	0.00210374	47.7923
ANPEP	rs112675455	3.6841e-150	15	90365195	A	G	25198	0.0519058	0.517142	0.0198142	0.0263219	681.135
ANPEP	rs112938613	6.2064e-25	15	90344036	A	G	28458	0.102125	-0.142477	0.0138165	0.0037228	106.332
ANPEP	rs113048180	1.9498e-08	15	90234269	T	C	9487	0.0146192	-0.339145	0.0603859	0.00331383	31.5362
ANPEP	rs113788492	4.5513e-09	15	90345066	C	T	21286	0.0160385	-0.226003	0.0385493	0.00161213	34.368
ANPEP	rs11558579	1.8143e-97	15	90378463	A	G	26277	0.955264	0.438455	0.020927	0.016431	438.936
ANPEP	rs11629505	4.8009e-20	15	90231770	T	C	31558	0.103255	0.119772	0.0130636	0.00265658	84.0542
ANPEP	rs11634411	6.3783e-32	15	90250634	C	T	31565	0.438939	-0.0940974	0.0080025	0.00436114	138.254
ANPEP	rs117083635	1.363e-66	15	90304789	A	G	24051	0.0413944	-0.392158	0.0227489	0.0122049	297.141
ANPEP	rs117103631	5.3556e-62	15	90427793	T	C	19700	0.0217094	-0.570415	0.0343299	0.0138206	276.053
ANPEP	rs117131769	2.788e-14	15	90330099	A	G	18392	0.0145678	0.330558	0.0434487	0.00313724	57.8754
ANPEP	rs118177986	4.8079e-173	15	90386138	T	C	28369	0.054177	0.513032	0.0182942	0.026974	786.382
ANPEP	rs12148691	3.2717e-303	15	90367960	A	C	31017	0.733386	-0.35868	0.00884847	0.0503106	1643.05
ANPEP	rs1256835	9.4465e-83	15	90456179	G	A	29114	0.212821	0.193884	0.0100609	0.0125951	371.346
ANPEP	rs138063810	4.7586e-07	15	90231654	T	C	7953	0.0225851	0.268321	0.0532816	0.00317863	25.3539
ANPEP	rs138595738	1.0957e-112	15	90407815	T	C	22208	0.0223545	-0.715904	0.0317349	0.022402	508.858
ANPEP	rs139137857	6.8823e-11	15	90299778	T	C	25807	0.0559039	-0.124879	0.0191438	0.00164615	42.5488
ANPEP	rs141520060	7.7185e-27	15	90377057	A	G	13822	0.0166343	-0.502294	0.0468317	0.008254	115.02
ANPEP	rs143857203	2.3536e-13	15	90434205	T	C	13162	0.0145495	0.376384	0.0513688	0.00406232	53.6782
ANPEP	rs145334105	5.4278e-31	15	90439154	C	T	19444	0.0182337	0.43726	0.0377711	0.00684531	134.004
ANPEP	rs146949752	1.5952e-08	15	90240711	A	C	17074	0.0171681	0.235204	0.0416208	0.00186689	31.9312
ANPEP	rs148981189	9.0022e-24	15	90430750	T	C	7835	0.0202899	-0.56591	0.0562982	0.0127321	101.017
ANPEP	rs184321647	1.4585e-46	15	90280214	G	A	21847	0.0328822	-0.382584	0.0267016	0.00930944	205.276
ANPEP	rs186738213	9.1018e-37	15	90445646	C	A	12700	0.016459	-0.620724	0.0490071	0.0124745	160.402
ANPEP	rs28731470	1.1995e-08	15	90435902	G	T	10331	0.0249239	-0.253951	0.0445559	0.00313461	32.4792
ANPEP	rs34560897	2.9061e-159	15	90379380	C	T	27570	0.0442987	0.549382	0.0204309	0.025556	723.004
ANPEP	rs41276924	3.4835e-23	15	90349960	G	A	28473	0.0891743	0.14558	0.0146785	0.00344277	98.3578
ANPEP	rs4932248	9.6752e-19	15	90310014	A	G	22404	0.0241503	0.271523	0.0307195	0.00347496	78.1174
ANPEP	rs4932250	3.2717e-303	15	90361705	A	G	28588	0.109663	0.546223	0.0129883	0.0582618	1768.51
ANPEP	rs62019021	3.007e-27	15	90329580	C	T	27068	0.0278043	0.282042	0.0260848	0.00430055	116.902
ANPEP	rs72754534	1.158e-49	15	90274809	T	C	30164	0.943621	-0.260571	0.0175876	0.00722438	219.487
ANPEP	rs72754574	1.2237e-244	15	90356101	A	G	27740	0.0440988	-0.677233	0.0202744	0.0386675	1115.7
ANPEP	rs78227926	6.4004e-260	15	90433681	A	G	26617	0.0576084	-0.626813	0.0182004	0.0426602	1186
ANPEP	rs79149569	7.3478e-31	15	90334554	C	T	25114	0.0361295	-0.275441	0.0238471	0.00528408	133.399
ANPEP	rs8035597	8.5332e-15	15	90237818	C	A	31346	0.713372	0.0684681	0.00882389	0.00191708	60.2044
ANPEP	rs893616	1.2846e-16	15	90327410	C	T	31346	0.44218	-0.0664724	0.00803292	0.00217975	68.4713
ANTXR2	rs10032293	6.9134e-35	4	80757246	G	T	30902	0.520521	-0.0989671	0.008032	0.00488899	151.812
ANTXR2	rs113322831	2.2838e-27	4	80826920	T	C	27135	0.0386899	0.240705	0.0222101	0.00430983	117.445
ANTXR2	rs114313499	3.3288e-08	4	81027682	T	G	5401	0.0245325	-0.342549	0.0620223	0.00561604	30.4922
ANTXR2	rs12510107	1.1935e-11	4	80849604	G	A	31557	0.651291	-0.0565965	0.00834645	0.00145495	45.9777
ANTXR2	rs142694335	7.6953e-09	4	80817248	C	T	23981	0.01563	0.212444	0.0367868	0.00138878	33.3478
ANTXR2	rs145984102	2.3384e-07	4	80799543	T	C	23112	0.0188779	0.176604	0.0341568	0.00115534	26.7307
ANTXR2	rs17509802	2.1204e-06	4	80991425	G	A	28602	0.564267	0.0399666	0.00842876	0.000785472	22.4821
ANTXR2	rs186945244	3.2714e-06	4	80763163	A	G	28272	0.0228693	0.130852	0.0281214	0.000765237	21.6498
ANTXR2	rs2867697	1.3296e-28	4	81002230	A	G	30022	0.146831	-0.127664	0.0115067	0.0040834	123.086
ANTXR2	rs4308327	6.5377e-41	4	80978467	G	A	28917	0.514638	-0.111096	0.00829433	0.00616587	179.392
ANTXR2	rs62298606	1.6428e-66	4	80877992	C	A	31564	0.0804862	-0.250869	0.0145619	0.00931543	296.778
ANTXR2	rs6534651	1.3751e-189	4	80841738	G	A	31684	0.405577	-0.234441	0.00798267	0.0265012	862.466
ANTXR2	rs72653229	1.0197e-22	4	80797545	C	T	31230	0.0561461	-0.170249	0.0173548	0.003072	96.228
ANTXR2	rs75109501	1.8206e-32	4	80795563	A	G	27135	0.0875793	0.179695	0.015146	0.0051606	140.749
ANTXR2	rs75356598	8.5025e-13	4	80832157	T	C	30547	0.0692721	0.113875	0.0159201	0.00167213	51.1606
ANTXR2	rs7667228	2.2756e-78	4	80959926	C	T	31684	0.0944981	-0.253114	0.0135056	0.0109642	351.218
ANXA1	rs10512014	2.0707e-06	9	75672021	C	T	31470	0.748788	0.0436078	0.00918717	0.000715414	22.5288
ANXA1	rs11143533	3.4668e-43	9	75813989	G	A	31352	0.176456	0.143901	0.0104443	0.00601837	189.818
ANXA1	rs11143542	6.863e-07	9	75842518	C	T	29404	0.0288677	0.122236	0.0246181	0.000837762	24.6525
ANXA1	rs111478760	1.9207e-63	9	75741140	G	A	31018	0.0501395	-0.307937	0.0183142	0.00903219	282.696
ANXA1	rs112765295	1.566e-05	9	75764783	A	G	25766	0.0334609	-0.105759	0.0244865	0.000723478	18.6532
ANXA1	rs113368378	1.4402e-19	9	75687492	G	A	19181	0.0153277	0.375276	0.0414706	0.00425108	81.8795
ANXA1	rs11521817	3.8166e-24	9	75835544	G	A	19872	0.0155886	0.409381	0.0403881	0.00514362	102.732
ANXA1	rs115875235	1.2572e-82	9	75727671	C	T	31355	0.0743376	0.291417	0.0151338	0.0116874	370.77
[truncated: 32,282 more rows]

## Sheet: Tabel S2
Table S2. MR results of 2633 druggable genes with gout
Exposure	Outcome	Method	nsnp	OR (95% CI)	Pval
A1BG	Gout	Robust adjusted profile score (RAPS)	1	1.70 (0.80, 3.59)	0.165994
A1BG	Gout	Wald ratio	1	1.70 (0.85, 3.38)	0.132507
AAK1	Gout	Inverse variance weighted	2	1.64 (0.94, 2.86)	0.0839636
AAK1	Gout	Maximum likelihood	2	1.64 (0.92, 2.94)	0.0947077
AAK1	Gout	Robust adjusted profile score (RAPS)	2	1.64 (0.91, 2.98)	0.102644
AATK	Gout	Inverse variance weighted	35	1.04 (1.00, 1.08)	0.0432051
AATK	Gout	Maximum likelihood	35	1.04 (1.00, 1.08)	0.0421806
AATK	Gout	MR Egger	35	1.02 (0.96, 1.09)	0.51032
AATK	Gout	Robust adjusted profile score (RAPS)	35	1.04 (1.00, 1.09)	0.039986
AATK	Gout	Weighted median	35	1.06 (1.00, 1.12)	0.0455196
AATK	Gout	Weighted mode	35	1.04 (0.98, 1.10)	0.212966
ABAT	Gout	Inverse variance weighted	38	0.92 (0.88, 0.96)	8.2459e-05
ABAT	Gout	Maximum likelihood	38	0.92 (0.88, 0.96)	2.91461e-05
ABAT	Gout	MR Egger	38	0.88 (0.81, 0.95)	0.0029448
ABAT	Gout	Robust adjusted profile score (RAPS)	38	0.92 (0.88, 0.96)	0.000397447
ABAT	Gout	Weighted median	38	0.91 (0.86, 0.97)	0.0023937
ABAT	Gout	Weighted mode	38	0.90 (0.85, 0.96)	0.00192357
ABCA1	Gout	Inverse variance weighted	16	1.03 (0.91, 1.17)	0.596683
ABCA1	Gout	Maximum likelihood	16	1.03 (0.92, 1.16)	0.554064
ABCA1	Gout	MR Egger	16	1.07 (0.79, 1.43)	0.677517
ABCA1	Gout	Robust adjusted profile score (RAPS)	16	1.02 (0.90, 1.15)	0.797142
ABCA1	Gout	Weighted median	16	1.03 (0.87, 1.22)	0.702072
ABCA1	Gout	Weighted mode	16	1.08 (0.89, 1.31)	0.456399
ABCA13	Gout	Inverse variance weighted	6	1.32 (0.90, 1.92)	0.154722
ABCA13	Gout	Maximum likelihood	6	1.34 (1.02, 1.75)	0.0326436
ABCA13	Gout	MR Egger	6	1.06 (0.24, 4.67)	0.94001
ABCA13	Gout	Robust adjusted profile score (RAPS)	6	1.33 (0.90, 1.97)	0.158619
ABCA13	Gout	Weighted median	6	1.01 (0.71, 1.42)	0.973703
ABCA13	Gout	Weighted mode	6	0.98 (0.69, 1.41)	0.93295
ABCA2	Gout	Inverse variance weighted	20	0.98 (0.92, 1.04)	0.472179
ABCA2	Gout	Maximum likelihood	20	0.98 (0.92, 1.04)	0.45394
ABCA2	Gout	MR Egger	20	0.99 (0.85, 1.15)	0.899038
ABCA2	Gout	Robust adjusted profile score (RAPS)	20	0.97 (0.91, 1.04)	0.455787
ABCA2	Gout	Weighted median	20	0.99 (0.92, 1.08)	0.860863
ABCA2	Gout	Weighted mode	20	0.99 (0.91, 1.08)	0.887347
ABCA3	Gout	Inverse variance weighted	6	1.06 (0.88, 1.27)	0.539244
ABCA3	Gout	Maximum likelihood	6	1.06 (0.93, 1.21)	0.381879
ABCA3	Gout	MR Egger	6	1.01 (0.72, 1.43)	0.943834
ABCA3	Gout	Robust adjusted profile score (RAPS)	6	1.04 (0.87, 1.23)	0.6875
ABCA3	Gout	Weighted median	6	1.05 (0.90, 1.22)	0.540455
ABCA3	Gout	Weighted mode	6	1.06 (0.90, 1.25)	0.521385
ABCA7	Gout	Inverse variance weighted	23	0.91 (0.86, 0.97)	0.00336639
ABCA7	Gout	Maximum likelihood	23	0.91 (0.87, 0.96)	0.00039971
ABCA7	Gout	MR Egger	23	0.93 (0.84, 1.03)	0.169114
ABCA7	Gout	Robust adjusted profile score (RAPS)	23	0.91 (0.86, 0.97)	0.00443356
ABCA7	Gout	Weighted median	23	0.91 (0.84, 0.98)	0.0146035
ABCA7	Gout	Weighted mode	23	0.92 (0.85, 1.00)	0.0513051
ABCB1	Gout	Inverse variance weighted	5	0.76 (0.65, 0.89)	0.000654536
ABCB1	Gout	Maximum likelihood	5	0.76 (0.65, 0.89)	0.00076838
ABCB1	Gout	MR Egger	5	0.74 (0.53, 1.03)	0.175403
ABCB1	Gout	Robust adjusted profile score (RAPS)	5	0.76 (0.65, 0.90)	0.00102843
ABCB1	Gout	Weighted median	5	0.75 (0.62, 0.89)	0.00113616
ABCB1	Gout	Weighted mode	5	0.74 (0.59, 0.93)	0.0592915
ABCB4	Gout	Inverse variance weighted	12	0.88 (0.79, 0.98)	0.0182804
ABCB4	Gout	Maximum likelihood	12	0.88 (0.79, 0.98)	0.0170267
ABCB4	Gout	MR Egger	12	1.03 (0.86, 1.24)	0.728787
ABCB4	Gout	Robust adjusted profile score (RAPS)	12	0.89 (0.79, 1.00)	0.0592473
ABCB4	Gout	Weighted median	12	0.92 (0.81, 1.05)	0.205645
ABCB4	Gout	Weighted mode	12	0.92 (0.81, 1.04)	0.223375
ABCB8	Gout	Inverse variance weighted	3	0.88 (0.57, 1.35)	0.556097
ABCB8	Gout	Maximum likelihood	3	0.88 (0.67, 1.14)	0.329953
ABCB8	Gout	MR Egger	3	0.31 (0.13, 0.78)	0.243888
ABCB8	Gout	Robust adjusted profile score (RAPS)	3	0.87 (0.56, 1.36)	0.53484
ABCB8	Gout	Weighted median	3	0.81 (0.61, 1.07)	0.138097
ABCB8	Gout	Weighted mode	3	0.80 (0.61, 1.05)	0.253007
ABCC1	Gout	Inverse variance weighted	23	0.99 (0.91, 1.07)	0.783981
ABCC1	Gout	Maximum likelihood	23	0.99 (0.91, 1.07)	0.786166
ABCC1	Gout	MR Egger	23	0.99 (0.84, 1.16)	0.870072
ABCC1	Gout	Robust adjusted profile score (RAPS)	23	1.00 (0.91, 1.10)	0.994656
ABCC1	Gout	Weighted median	23	1.01 (0.89, 1.15)	0.859488
ABCC1	Gout	Weighted mode	23	1.06 (0.92, 1.22)	0.442699
ABCC10	Gout	Inverse variance weighted	3	0.89 (0.41, 1.95)	0.77319
ABCC10	Gout	Maximum likelihood	3	0.88 (0.67, 1.16)	0.372043
ABCC10	Gout	MR Egger	3	2.34 (0.10, 54.16)	0.690039
ABCC10	Gout	Robust adjusted profile score (RAPS)	3	1.11 (0.60, 2.06)	0.736187
ABCC10	Gout	Weighted median	3	1.34 (0.88, 2.02)	0.171751
ABCC10	Gout	Weighted mode	3	1.39 (0.97, 2.00)	0.212961
ABCC2	Gout	Inverse variance weighted	12	0.98 (0.87, 1.12)	0.794285
ABCC2	Gout	Maximum likelihood	12	0.98 (0.87, 1.12)	0.795353
ABCC2	Gout	MR Egger	12	0.90 (0.61, 1.33)	0.607532
ABCC2	Gout	Robust adjusted profile score (RAPS)	12	0.98 (0.86, 1.12)	0.799895
ABCC2	Gout	Weighted median	12	0.96 (0.81, 1.13)	0.630235
ABCC2	Gout	Weighted mode	12	0.96 (0.80, 1.14)	0.650503
ABCC3	Gout	Inverse variance weighted	43	1.01 (0.97, 1.05)	0.593096
ABCC3	Gout	Maximum likelihood	43	1.01 (0.98, 1.04)	0.547711
ABCC3	Gout	MR Egger	43	0.98 (0.91, 1.05)	0.523597
ABCC3	Gout	Robust adjusted profile score (RAPS)	43	1.02 (0.99, 1.05)	0.236128
ABCC3	Gout	Weighted median	43	1.00 (0.95, 1.05)	0.977971
ABCC3	Gout	Weighted mode	43	1.01 (0.97, 1.06)	0.546853
ABCC4	Gout	Inverse variance weighted	55	1.02 (0.98, 1.06)	0.360444
ABCC4	Gout	Maximum likelihood	55	1.02 (0.98, 1.06)	0.30516
ABCC4	Gout	MR Egger	55	1.04 (0.97, 1.12)	0.265478
ABCC4	Gout	Robust adjusted profile score (RAPS)	55	1.02 (0.98, 1.06)	0.397505
ABCC4	Gout	Weighted median	55	1.02 (0.96, 1.08)	0.550313
ABCC4	Gout	Weighted mode	55	1.04 (0.99, 1.09)	0.154103
ABCC5	Gout	Inverse variance weighted	41	1.03 (1.01, 1.06)	0.018644
ABCC5	Gout	Maximum likelihood	41	1.03 (1.01, 1.06)	0.0186594
ABCC5	Gout	MR Egger	41	1.02 (0.95, 1.09)	0.622392
ABCC5	Gout	Robust adjusted profile score (RAPS)	41	1.04 (1.01, 1.07)	0.0150243
ABCC5	Gout	Weighted median	41	1.06 (1.02, 1.10)	0.00318839
ABCC5	Gout	Weighted mode	41	1.06 (1.02, 1.11)	0.0132112
ABCC6	Gout	Inverse variance weighted	11	1.12 (0.99, 1.25)	0.062553
ABCC6	Gout	Maximum likelihood	11	1.12 (1.00, 1.26)	0.0573939
ABCC6	Gout	MR Egger	11	1.12 (0.93, 1.34)	0.252279
ABCC6	Gout	Robust adjusted profile score (RAPS)	11	1.11 (0.99, 1.26)	0.0814456
ABCC6	Gout	Weighted median	11	1.08 (0.92, 1.26)	0.360817
ABCC6	Gout	Weighted mode	11	1.05 (0.90, 1.23)	0.527445
ABCG1	Gout	Inverse variance weighted	13	0.88 (0.74, 1.04)	0.136559
ABCG1	Gout	Maximum likelihood	13	0.88 (0.76, 1.02)	0.0840079
ABCG1	Gout	MR Egger	13	0.80 (0.56, 1.14)	0.245891
ABCG1	Gout	Robust adjusted profile score (RAPS)	13	0.87 (0.73, 1.04)	0.139419
ABCG1	Gout	Weighted median	13	0.84 (0.68, 1.04)	0.102413
ABCG1	Gout	Weighted mode	13	0.82 (0.65, 1.04)	0.134573
ABCG2	Gout	Inverse variance weighted	22	1.21 (0.94, 1.55)	0.131873
ABCG2	Gout	Maximum likelihood	22	1.22 (1.14, 1.32)	5.86336e-08
ABCG2	Gout	MR Egger	22	0.87 (0.55, 1.38)	0.56342
ABCG2	Gout	Robust adjusted profile score (RAPS)	22	1.06 (0.86, 1.32)	0.577569
ABCG2	Gout	Weighted median	22	0.95 (0.80, 1.13)	0.564196
ABCG2	Gout	Weighted mode	22	0.93 (0.71, 1.22)	0.610952
ABHD12	Gout	Inverse variance weighted	11	1.08 (0.96, 1.21)	0.220905
ABHD12	Gout	Maximum likelihood	11	1.08 (0.96, 1.21)	0.218287
ABHD12	Gout	MR Egger	11	1.07 (0.82, 1.39)	0.628622
ABHD12	Gout	Robust adjusted profile score (RAPS)	11	1.07 (0.95, 1.21)	0.245993
ABHD12	Gout	Weighted median	11	1.06 (0.92, 1.23)	0.405216
ABHD12	Gout	Weighted mode	11	1.06 (0.90, 1.23)	0.519364
ABHD16A	Gout	Robust adjusted profile score (RAPS)	1	0.84 (0.66, 1.08)	0.172636
ABHD16A	Gout	Wald ratio	1	0.84 (0.67, 1.06)	0.14959
ABI3BP	Gout	Inverse variance weighted	3	1.02 (0.71, 1.46)	0.922578
ABI3BP	Gout	Maximum likelihood	3	1.02 (0.77, 1.34)	0.89758
ABI3BP	Gout	MR Egger	3	2.95 (0.92, 9.46)	0.319792
ABI3BP	Gout	Robust adjusted profile score (RAPS)	3	1.03 (0.77, 1.38)	0.81766
ABI3BP	Gout	Weighted median	3	1.08 (0.80, 1.47)	0.609418
ABI3BP	Gout	Weighted mode	3	1.10 (0.81, 1.50)	0.60262
ABL1	Gout	Inverse variance weighted	3	1.06 (0.70, 1.59)	0.790331
ABL1	Gout	Maximum likelihood	3	1.06 (0.73, 1.53)	0.761004
ABL1	Gout	MR Egger	3	1.58 (0.82, 3.01)	0.399708
ABL1	Gout	Robust adjusted profile score (RAPS)	3	1.11 (0.72, 1.69)	0.640725
ABL1	Gout	Weighted median	3	1.16 (0.76, 1.78)	0.497661
ABL1	Gout	Weighted mode	3	1.20 (0.76, 1.89)	0.523081
ABL2	Gout	Inverse variance weighted	5	0.85 (0.68, 1.07)	0.164571
ABL2	Gout	Maximum likelihood	5	0.85 (0.68, 1.07)	0.168186
ABL2	Gout	MR Egger	5	0.88 (0.59, 1.31)	0.576112
ABL2	Gout	Robust adjusted profile score (RAPS)	5	0.85 (0.68, 1.07)	0.175411
ABL2	Gout	Weighted median	5	0.85 (0.65, 1.11)	0.243289
ABL2	Gout	Weighted mode	5	0.86 (0.64, 1.14)	0.340156
ABP1	Gout	Inverse variance weighted	38	1.05 (1.01, 1.09)	0.00705985
ABP1	Gout	Maximum likelihood	38	1.05 (1.01, 1.09)	0.00667969
ABP1	Gout	MR Egger	38	1.02 (0.95, 1.10)	0.559238
ABP1	Gout	Robust adjusted profile score (RAPS)	38	1.05 (1.01, 1.09)	0.0117328
ABP1	Gout	Weighted median	38	1.04 (0.99, 1.10)	0.0862943
ABP1	Gout	Weighted mode	38	1.04 (0.99, 1.10)	0.115172
ACACA	Gout	Inverse variance weighted	15	0.96 (0.85, 1.09)	0.55783
ACACA	Gout	Maximum likelihood	15	0.96 (0.86, 1.08)	0.518428
ACACA	Gout	MR Egger	15	1.20 (0.88, 1.63)	0.268091
ACACA	Gout	Robust adjusted profile score (RAPS)	15	0.98 (0.84, 1.13)	0.733341
ACACA	Gout	Weighted median	15	1.07 (0.90, 1.27)	0.452776
ACACA	Gout	Weighted mode	15	1.10 (0.87, 1.40)	0.425767
ACACB	Gout	Inverse variance weighted	29	0.98 (0.94, 1.02)	0.300271
ACACB	Gout	Maximum likelihood	29	0.98 (0.94, 1.02)	0.300014
ACACB	Gout	MR Egger	29	0.93 (0.85, 1.00)	0.0718127
ACACB	Gout	Robust adjusted profile score (RAPS)	29	0.98 (0.94, 1.02)	0.280602
ACACB	Gout	Weighted median	29	0.98 (0.93, 1.03)	0.377989
ACACB	Gout	Weighted mode	29	0.98 (0.93, 1.03)	0.38083
ACE	Gout	Robust adjusted profile score (RAPS)	1	0.95 (0.62, 1.45)	0.803432
ACE	Gout	Wald ratio	1	0.95 (0.63, 1.43)	0.798345
ACLY	Gout	Inverse variance weighted	7	1.20 (0.98, 1.48)	0.0804803
ACLY	Gout	Maximum likelihood	7	1.21 (1.05, 1.39)	0.00969844
ACLY	Gout	MR Egger	7	0.88 (0.66, 1.17)	0.423678
ACLY	Gout	Robust adjusted profile score (RAPS)	7	1.21 (0.97, 1.51)	0.0922371
ACLY	Gout	Weighted median	7	1.09 (0.92, 1.28)	0.332424
ACLY	Gout	Weighted mode	7	1.06 (0.90, 1.25)	0.487794
ACP1	Gout	Inverse variance weighted	6	0.95 (0.82, 1.11)	0.530845
ACP1	Gout	Maximum likelihood	6	0.95 (0.82, 1.11)	0.531092
ACP1	Gout	MR Egger	6	0.89 (0.71, 1.12)	0.390926
ACP1	Gout	Robust adjusted profile score (RAPS)	6	0.95 (0.82, 1.11)	0.54179
ACP1	Gout	Weighted median	6	0.94 (0.80, 1.11)	0.462185
ACP1	Gout	Weighted mode	6	0.94 (0.79, 1.12)	0.519178
ACP2	Gout	Inverse variance weighted	19	1.01 (0.94, 1.07)	0.878422
ACP2	Gout	Maximum likelihood	19	1.01 (0.96, 1.05)	0.821785
ACP2	Gout	MR Egger	19	0.97 (0.83, 1.13)	0.667251
ACP2	Gout	Robust adjusted profile score (RAPS)	19	1.02 (0.94, 1.10)	0.636723
ACP2	Gout	Weighted median	19	0.95 (0.89, 1.01)	0.124181
ACP2	Gout	Weighted mode	19	0.98 (0.92, 1.04)	0.452575
ACP5	Gout	Inverse variance weighted	23	1.02 (0.98, 1.05)	0.385933
ACP5	Gout	Maximum likelihood	23	1.02 (0.98, 1.05)	0.387078
ACP5	Gout	MR Egger	23	0.96 (0.87, 1.06)	0.393025
ACP5	Gout	Robust adjusted profile score (RAPS)	23	1.02 (0.98, 1.06)	0.26646
ACP5	Gout	Weighted median	23	1.00 (0.95, 1.05)	0.944543
ACP5	Gout	Weighted mode	23	1.00 (0.95, 1.05)	0.889649
ACP6	Gout	Inverse variance weighted	28	0.95 (0.91, 0.98)	0.00578766
ACP6	Gout	Maximum likelihood	28	0.95 (0.91, 0.98)	0.00488207
ACP6	Gout	MR Egger	28	0.92 (0.85, 1.01)	0.0837786
ACP6	Gout	Robust adjusted profile score (RAPS)	28	0.95 (0.91, 0.99)	0.0222709
ACP6	Gout	Weighted median	28	0.92 (0.87, 0.97)	0.00502576
ACP6	Gout	Weighted mode	28	0.93 (0.87, 0.98)	0.014075
ACPP	Gout	Inverse variance weighted	19	0.98 (0.93, 1.02)	0.294346
ACPP	Gout	Maximum likelihood	19	0.98 (0.93, 1.02)	0.29403
ACPP	Gout	MR Egger	19	1.00 (0.92, 1.08)	0.937871
ACPP	Gout	Robust adjusted profile score (RAPS)	19	0.98 (0.93, 1.02)	0.342392
ACPP	Gout	Weighted median	19	0.99 (0.94, 1.05)	0.806584
ACPP	Gout	Weighted mode	19	0.99 (0.94, 1.05)	0.721062
ACRBP	Gout	Inverse variance weighted	4	0.89 (0.70, 1.13)	0.337777
ACRBP	Gout	Maximum likelihood	4	0.89 (0.69, 1.13)	0.337383
ACRBP	Gout	MR Egger	4	0.72 (0.45, 1.14)	0.295384
ACRBP	Gout	Robust adjusted profile score (RAPS)	4	0.89 (0.69, 1.14)	0.349313
ACRBP	Gout	Weighted median	4	0.81 (0.60, 1.09)	0.159675
ACRBP	Gout	Weighted mode	4	0.80 (0.56, 1.14)	0.300557
ACTN1	Gout	Inverse variance weighted	9	0.94 (0.81, 1.10)	0.426633
ACTN1	Gout	Maximum likelihood	9	0.94 (0.81, 1.10)	0.430052
ACTN1	Gout	MR Egger	9	1.16 (0.72, 1.87)	0.559663
ACTN1	Gout	Robust adjusted profile score (RAPS)	9	0.94 (0.80, 1.10)	0.42497
ACTN1	Gout	Weighted median	9	0.91 (0.74, 1.13)	0.394858
ACTN1	Gout	Weighted mode	9	0.84 (0.64, 1.11)	0.264007
ACTN4	Gout	Inverse variance weighted	11	0.96 (0.85, 1.09)	0.55435
ACTN4	Gout	Maximum likelihood	11	0.96 (0.85, 1.09)	0.55738
ACTN4	Gout	MR Egger	11	0.99 (0.78, 1.24)	0.913629
ACTN4	Gout	Robust adjusted profile score (RAPS)	11	0.96 (0.85, 1.09)	0.565229
ACTN4	Gout	Weighted median	11	0.94 (0.81, 1.10)	0.444222
ACTN4	Gout	Weighted mode	11	0.94 (0.79, 1.12)	0.491499
ACVR1	Gout	Inverse variance weighted	11	1.13 (0.98, 1.31)	0.0804189
ACVR1	Gout	Maximum likelihood	11	1.14 (1.02, 1.27)	0.0259331
ACVR1	Gout	MR Egger	11	1.12 (0.88, 1.43)	0.36408
ACVR1	Gout	Robust adjusted profile score (RAPS)	11	1.16 (1.03, 1.30)	0.0127207
ACVR1	Gout	Weighted median	11	1.22 (1.06, 1.41)	0.00718263
ACVR1	Gout	Weighted mode	11	1.24 (1.05, 1.46)	0.0275927
ACVR1B	Gout	Inverse variance weighted	11	0.85 (0.74, 0.98)	0.0251878
ACVR1B	Gout	Maximum likelihood	11	0.85 (0.74, 0.98)	0.0277653
ACVR1B	Gout	MR Egger	11	1.00 (0.76, 1.31)	0.977678
ACVR1B	Gout	Robust adjusted profile score (RAPS)	11	0.85 (0.73, 0.98)	0.0299145
ACVR1B	Gout	Weighted median	11	0.87 (0.72, 1.05)	0.148447
ACVR1B	Gout	Weighted mode	11	0.88 (0.73, 1.06)	0.21178
ACVR1C	Gout	Inverse variance weighted	3	1.22 (0.91, 1.64)	0.192023
ACVR1C	Gout	Maximum likelihood	3	1.22 (0.90, 1.64)	0.194422
ACVR1C	Gout	MR Egger	3	1.16 (0.69, 1.94)	0.676625
ACVR1C	Gout	Robust adjusted profile score (RAPS)	3	1.22 (0.90, 1.66)	0.206351
ACVR1C	Gout	Weighted median	3	1.22 (0.89, 1.69)	0.221514
ACVR1C	Gout	Weighted mode	3	1.19 (0.83, 1.70)	0.443963
ACVR2A	Gout	Inverse variance weighted	14	1.08 (0.98, 1.19)	0.104267
ACVR2A	Gout	Maximum likelihood	14	1.08 (0.98, 1.19)	0.0991238
ACVR2A	Gout	MR Egger	14	1.26 (0.98, 1.62)	0.0969765
ACVR2A	Gout	Robust adjusted profile score (RAPS)	14	1.08 (0.98, 1.19)	0.130768
ACVR2A	Gout	Weighted median	14	1.08 (0.96, 1.22)	0.202558
ACVR2A	Gout	Weighted mode	14	1.09 (0.96, 1.24)	0.189634
ACVR2B	Gout	Inverse variance weighted	15	0.94 (0.89, 1.00)	0.0385906
ACVR2B	Gout	Maximum likelihood	15	0.94 (0.89, 1.00)	0.0391119
ACVR2B	Gout	MR Egger	15	0.97 (0.86, 1.09)	0.582698
ACVR2B	Gout	Robust adjusted profile score (RAPS)	15	0.94 (0.89, 1.00)	0.0460693
ACVR2B	Gout	Weighted median	15	0.94 (0.88, 1.01)	0.100808
ACVR2B	Gout	Weighted mode	15	0.94 (0.88, 1.01)	0.0993558
ACVRL1	Gout	Inverse variance weighted	15	0.99 (0.91, 1.06)	0.710373
ACVRL1	Gout	Maximum likelihood	15	0.99 (0.91, 1.06)	0.71022
ACVRL1	Gout	MR Egger	15	0.93 (0.82, 1.06)	0.317376
ACVRL1	Gout	Robust adjusted profile score (RAPS)	15	0.98 (0.91, 1.07)	0.708686
ACVRL1	Gout	Weighted median	15	0.95 (0.86, 1.05)	0.303305
ACVRL1	Gout	Weighted mode	15	0.96 (0.87, 1.06)	0.440621
ADA	Gout	Inverse variance weighted	20	0.94 (0.90, 0.98)	0.00429501
ADA	Gout	Maximum likelihood	20	0.94 (0.90, 0.98)	0.00449571
ADA	Gout	MR Egger	20	0.91 (0.84, 0.99)	0.0499316
ADA	Gout	Robust adjusted profile score (RAPS)	20	0.94 (0.90, 0.98)	0.00684648
ADA	Gout	Weighted median	20	0.93 (0.88, 0.99)	0.024499
ADA	Gout	Weighted mode	20	0.95 (0.90, 1.01)	0.103295
ADAM10	Gout	Inverse variance weighted	14	1.04 (0.96, 1.13)	0.297918
ADAM10	Gout	Maximum likelihood	14	1.04 (0.96, 1.13)	0.299029
ADAM10	Gout	MR Egger	14	1.05 (0.92, 1.19)	0.513618
ADAM10	Gout	Robust adjusted profile score (RAPS)	14	1.04 (0.96, 1.13)	0.308195
ADAM10	Gout	Weighted median	14	1.03 (0.94, 1.14)	0.512574
ADAM10	Gout	Weighted mode	14	1.03 (0.93, 1.14)	0.574672
ADAM12	Gout	Inverse variance weighted	12	1.00 (0.88, 1.13)	0.952408
ADAM12	Gout	Maximum likelihood	12	1.00 (0.88, 1.13)	0.953541
ADAM12	Gout	MR Egger	12	1.10 (0.85, 1.43)	0.47625
ADAM12	Gout	Robust adjusted profile score (RAPS)	12	0.99 (0.86, 1.13)	0.847166
ADAM12	Gout	Weighted median	12	1.03 (0.86, 1.22)	0.780598
ADAM12	Gout	Weighted mode	12	1.04 (0.84, 1.28)	0.75409
ADAM17	Gout	Inverse variance weighted	18	1.07 (0.97, 1.18)	0.151181
ADAM17	Gout	Maximum likelihood	18	1.07 (1.00, 1.16)	0.0660826
ADAM17	Gout	MR Egger	18	1.07 (0.86, 1.32)	0.565041
ADAM17	Gout	Robust adjusted profile score (RAPS)	18	1.08 (0.97, 1.19)	0.15675
ADAM17	Gout	Weighted median	18	1.08 (0.97, 1.20)	0.141084
ADAM17	Gout	Weighted mode	18	1.09 (0.99, 1.21)	0.0975548
ADAM23	Gout	Inverse variance weighted	8	1.09 (0.91, 1.31)	0.357674
ADAM23	Gout	Maximum likelihood	8	1.09 (0.96, 1.24)	0.179365
ADAM23	Gout	MR Egger	8	0.93 (0.66, 1.30)	0.672263
ADAM23	Gout	Robust adjusted profile score (RAPS)	8	1.09 (0.90, 1.31)	0.38323
ADAM23	Gout	Weighted median	8	1.06 (0.88, 1.28)	0.510221
ADAM23	Gout	Weighted mode	8	1.15 (0.93, 1.42)	0.248059
ADAM28	Gout	Inverse variance weighted	19	1.11 (1.02, 1.21)	0.0142041
ADAM28	Gout	Maximum likelihood	19	1.11 (1.02, 1.21)	0.0130414
ADAM28	Gout	MR Egger	19	1.21 (1.01, 1.45)	0.0600721
ADAM28	Gout	Robust adjusted profile score (RAPS)	19	1.11 (1.02, 1.21)	0.0170815
ADAM28	Gout	Weighted median	19	1.14 (1.03, 1.27)	0.0125475
ADAM28	Gout	Weighted mode	19	1.13 (1.00, 1.27)	0.0612967
ADAM8	Gout	Inverse variance weighted	9	0.90 (0.77, 1.04)	0.147743
ADAM8	Gout	Maximum likelihood	9	0.90 (0.77, 1.04)	0.160723
ADAM8	Gout	MR Egger	9	0.87 (0.66, 1.14)	0.34961
ADAM8	Gout	Robust adjusted profile score (RAPS)	9	0.90 (0.77, 1.05)	0.162037
ADAM8	Gout	Weighted median	9	0.92 (0.76, 1.12)	0.425386
ADAM8	Gout	Weighted mode	9	0.93 (0.73, 1.18)	0.55762
ADAM9	Gout	Inverse variance weighted	10	0.89 (0.77, 1.02)	0.0815784
ADAM9	Gout	Maximum likelihood	10	0.89 (0.77, 1.02)	0.0862332
ADAM9	Gout	MR Egger	10	0.70 (0.49, 1.01)	0.0943354
ADAM9	Gout	Robust adjusted profile score (RAPS)	10	0.88 (0.76, 1.02)	0.0867286
ADAM9	Gout	Weighted median	10	0.84 (0.71, 1.00)	0.0453539
ADAM9	Gout	Weighted mode	10	0.83 (0.70, 0.98)	0.0608278
ADAMDEC1	Gout	Inverse variance weighted	11	1.10 (0.99, 1.22)	0.0693965
ADAMDEC1	Gout	Maximum likelihood	11	1.10 (0.99, 1.22)	0.0691303
ADAMDEC1	Gout	MR Egger	11	1.05 (0.81, 1.35)	0.740981
ADAMDEC1	Gout	Robust adjusted profile score (RAPS)	11	1.10 (0.99, 1.22)	0.0773538
ADAMDEC1	Gout	Weighted median	11	1.10 (0.97, 1.26)	0.14632
ADAMDEC1	Gout	Weighted mode	11	1.10 (0.96, 1.26)	0.191115
ADAMTS1	Gout	Inverse variance weighted	16	0.99 (0.90, 1.09)	0.862664
ADAMTS1	Gout	Maximum likelihood	16	0.99 (0.90, 1.09)	0.857758
ADAMTS1	Gout	MR Egger	16	0.99 (0.81, 1.20)	0.915751
ADAMTS1	Gout	Robust adjusted profile score (RAPS)	16	0.98 (0.87, 1.10)	0.749913
ADAMTS1	Gout	Weighted median	16	0.99 (0.87, 1.11)	0.816337
ADAMTS1	Gout	Weighted mode	16	0.99 (0.87, 1.14)	0.927029
ADAMTS10	Gout	Inverse variance weighted	9	1.05 (0.92, 1.19)	0.449074
ADAMTS10	Gout	Maximum likelihood	9	1.05 (0.94, 1.17)	0.377789
ADAMTS10	Gout	MR Egger	9	0.97 (0.80, 1.17)	0.725876
ADAMTS10	Gout	Robust adjusted profile score (RAPS)	9	1.05 (0.93, 1.19)	0.432417
ADAMTS10	Gout	Weighted median	9	1.04 (0.90, 1.21)	0.561934
ADAMTS10	Gout	Weighted mode	9	1.02 (0.87, 1.21)	0.80405
ADAMTS13	Gout	Inverse variance weighted	9	0.99 (0.87, 1.12)	0.853685
ADAMTS13	Gout	Maximum likelihood	9	0.99 (0.89, 1.10)	0.829067
ADAMTS13	Gout	MR Egger	9	0.95 (0.78, 1.17)	0.660895
ADAMTS13	Gout	Robust adjusted profile score (RAPS)	9	0.98 (0.88, 1.10)	0.748878
ADAMTS13	Gout	Weighted median	9	0.90 (0.79, 1.04)	0.153667
ADAMTS13	Gout	Weighted mode	9	0.92 (0.79, 1.06)	0.284346
ADAMTS14	Gout	Robust adjusted profile score (RAPS)	1	0.48 (0.21, 1.11)	0.0873261
ADAMTS14	Gout	Wald ratio	1	0.48 (0.23, 1.03)	0.058799
ADAMTS17	Gout	Inverse variance weighted	21	0.97 (0.90, 1.04)	0.38501
ADAMTS17	Gout	Maximum likelihood	21	0.97 (0.90, 1.04)	0.37933
ADAMTS17	Gout	MR Egger	21	1.03 (0.86, 1.23)	0.780089
ADAMTS17	Gout	Robust adjusted profile score (RAPS)	21	0.98 (0.91, 1.05)	0.568419
ADAMTS17	Gout	Weighted median	21	0.97 (0.88, 1.08)	0.567362
ADAMTS17	Gout	Weighted mode	21	0.99 (0.87, 1.13)	0.895373
ADAMTS2	Gout	Inverse variance weighted	9	0.92 (0.80, 1.06)	0.245606
ADAMTS2	Gout	Maximum likelihood	9	0.92 (0.79, 1.06)	0.246796
ADAMTS2	Gout	MR Egger	9	0.90 (0.64, 1.28)	0.585425
ADAMTS2	Gout	Robust adjusted profile score (RAPS)	9	0.92 (0.79, 1.07)	0.259613
ADAMTS2	Gout	Weighted median	9	0.90 (0.76, 1.08)	0.259232
ADAMTS2	Gout	Weighted mode	9	0.90 (0.74, 1.09)	0.312802
ADAMTS4	Gout	Robust adjusted profile score (RAPS)	1	0.97 (0.60, 1.58)	0.916718
ADAMTS4	Gout	Wald ratio	1	0.97 (0.61, 1.56)	0.914548
ADAMTS5	Gout	Inverse variance weighted	8	0.97 (0.80, 1.18)	0.752872
ADAMTS5	Gout	Maximum likelihood	8	0.97 (0.83, 1.14)	0.692772
ADAMTS5	Gout	MR Egger	8	1.08 (0.68, 1.70)	0.75608
ADAMTS5	Gout	Robust adjusted profile score (RAPS)	8	0.98 (0.80, 1.19)	0.846249
ADAMTS5	Gout	Weighted median	8	0.97 (0.78, 1.22)	0.822508
ADAMTS5	Gout	Weighted mode	8	0.97 (0.70, 1.37)	0.883512
ADAMTS6	Gout	Inverse variance weighted	15	1.00 (0.92, 1.08)	0.958397
ADAMTS6	Gout	Maximum likelihood	15	1.00 (0.92, 1.08)	0.958836
ADAMTS6	Gout	MR Egger	15	0.99 (0.84, 1.17)	0.932912
ADAMTS6	Gout	Robust adjusted profile score (RAPS)	15	1.00 (0.92, 1.09)	0.959497
ADAMTS6	Gout	Weighted median	15	1.01 (0.91, 1.12)	0.893933
ADAMTS6	Gout	Weighted mode	15	1.01 (0.91, 1.13)	0.807679
ADAMTS8	Gout	Robust adjusted profile score (RAPS)	1	1.15 (0.71, 1.85)	0.57746
ADAMTS8	Gout	Wald ratio	1	1.15 (0.72, 1.82)	0.566546
ADAMTSL4	Gout	Inverse variance weighted	7	1.03 (0.96, 1.11)	0.41749
ADAMTSL4	Gout	Maximum likelihood	7	1.03 (0.96, 1.11)	0.419049
ADAMTSL4	Gout	MR Egger	7	1.01 (0.92, 1.12)	0.779687
ADAMTSL4	Gout	Robust adjusted profile score (RAPS)	7	1.03 (0.95, 1.11)	0.451501
ADAMTSL4	Gout	Weighted median	7	1.02 (0.95, 1.11)	0.541892
ADAMTSL4	Gout	Weighted mode	7	1.02 (0.94, 1.11)	0.628778
ADC	Gout	Inverse variance weighted	2	0.99 (0.56, 1.74)	0.962427
ADC	Gout	Maximum likelihood	2	0.99 (0.73, 1.34)	0.929041
ADC	Gout	Robust adjusted profile score (RAPS)	2	1.39 (0.76, 2.52)	0.282439
ADCK3	Gout	Inverse variance weighted	34	1.02 (0.99, 1.06)	0.202175
ADCK3	Gout	Maximum likelihood	34	1.02 (0.99, 1.05)	0.167545
ADCK3	Gout	MR Egger	34	0.94 (0.86, 1.02)	0.121748
ADCK3	Gout	Robust adjusted profile score (RAPS)	34	1.02 (0.99, 1.06)	0.237379
ADCK3	Gout	Weighted median	34	1.00 (0.96, 1.05)	0.894746
ADCK3	Gout	Weighted mode	34	1.01 (0.97, 1.05)	0.698827
ADCK4	Gout	Inverse variance weighted	7	0.98 (0.83, 1.16)	0.824257
ADCK4	Gout	Maximum likelihood	7	0.98 (0.83, 1.16)	0.824135
ADCK4	Gout	MR Egger	7	0.84 (0.44, 1.60)	0.618236
ADCK4	Gout	Robust adjusted profile score (RAPS)	7	0.98 (0.82, 1.17)	0.828921
ADCK4	Gout	Weighted median	7	1.01 (0.82, 1.24)	0.913968
ADCK4	Gout	Weighted mode	7	1.03 (0.82, 1.30)	0.820192
ADCY5	Gout	Inverse variance weighted	2	0.92 (0.43, 1.95)	0.826752
ADCY5	Gout	Maximum likelihood	2	0.92 (0.53, 1.58)	0.752872
ADCY5	Gout	Robust adjusted profile score (RAPS)	2	0.92 (0.51, 1.63)	0.766455
ADH5	Gout	Inverse variance weighted	5	1.11 (0.94, 1.30)	0.214452
ADH5	Gout	Maximum likelihood	5	1.11 (0.94, 1.30)	0.213776
ADH5	Gout	MR Egger	5	0.89 (0.65, 1.23)	0.530566
ADH5	Gout	Robust adjusted profile score (RAPS)	5	1.11 (0.94, 1.31)	0.227255
ADH5	Gout	Weighted median	5	1.08 (0.89, 1.31)	0.446305
ADH5	Gout	Weighted mode	5	1.00 (0.82, 1.23)	0.968313
ADHFE1	Gout	Inverse variance weighted	27	1.03 (0.99, 1.06)	0.127031
ADHFE1	Gout	Maximum likelihood	27	1.03 (0.99, 1.06)	0.111908
ADHFE1	Gout	MR Egger	27	1.07 (0.97, 1.17)	0.173654
ADHFE1	Gout	Robust adjusted profile score (RAPS)	27	1.03 (0.99, 1.07)	0.133166
ADHFE1	Gout	Weighted median	27	1.02 (0.97, 1.06)	0.502407
ADHFE1	Gout	Weighted mode	27	1.02 (0.98, 1.06)	0.382997
ADK	Gout	Inverse variance weighted	31	1.01 (0.99, 1.04)	0.244103
ADK	Gout	Maximum likelihood	31	1.01 (0.99, 1.04)	0.18984
ADK	Gout	MR Egger	31	1.01 (0.97, 1.06)	0.527498
ADK	Gout	Robust adjusted profile score (RAPS)	31	1.01 (0.99, 1.04)	0.393999
ADK	Gout	Weighted median	31	1.02 (0.99, 1.05)	0.214776
ADK	Gout	Weighted mode	31	1.01 (0.98, 1.04)	0.442233
ADM	Gout	Inverse variance weighted	17	1.09 (1.02, 1.16)	0.00773458
ADM	Gout	Maximum likelihood	17	1.09 (1.02, 1.17)	0.00711516
ADM	Gout	MR Egger	17	1.12 (0.97, 1.31)	0.143966
ADM	Gout	Robust adjusted profile score (RAPS)	17	1.09 (1.02, 1.17)	0.00754733
ADM	Gout	Weighted median	17	1.08 (0.99, 1.18)	0.0861166
ADM	Gout	Weighted mode	17	1.09 (0.99, 1.18)	0.0854612
ADM2	Gout	Inverse variance weighted	6	1.02 (0.85, 1.21)	0.863573
ADM2	Gout	Maximum likelihood	6	1.02 (0.85, 1.21)	0.86347
ADM2	Gout	MR Egger	6	1.20 (0.68, 2.10)	0.566814
ADM2	Gout	Robust adjusted profile score (RAPS)	6	1.01 (0.84, 1.21)	0.939451
ADM2	Gout	Weighted median	6	1.01 (0.80, 1.26)	0.959237
ADM2	Gout	Weighted mode	6	0.99 (0.74, 1.32)	0.939315
ADORA1	Gout	Inverse variance weighted	32	0.98 (0.92, 1.05)	0.618425
ADORA1	Gout	Maximum likelihood	32	0.98 (0.94, 1.03)	0.494929
ADORA1	Gout	MR Egger	32	0.99 (0.90, 1.09)	0.826327
ADORA1	Gout	Robust adjusted profile score (RAPS)	32	0.99 (0.92, 1.06)	0.740585
ADORA1	Gout	Weighted median	32	1.00 (0.94, 1.06)	0.876788
ADORA1	Gout	Weighted mode	32	1.00 (0.94, 1.06)	0.962137
ADORA2A	Gout	Inverse variance weighted	7	0.71 (0.61, 0.84)	3.49419e-05
ADORA2A	Gout	Maximum likelihood	7	0.71 (0.61, 0.84)	4.34703e-05
ADORA2A	Gout	MR Egger	7	0.99 (0.53, 1.86)	0.980507
ADORA2A	Gout	Robust adjusted profile score (RAPS)	7	0.71 (0.60, 0.85)	0.00010481
ADORA2A	Gout	Weighted median	7	0.73 (0.60, 0.89)	0.00161374
ADORA2A	Gout	Weighted mode	7	0.76 (0.62, 0.93)	0.0365614
ADORA2B	Gout	Inverse variance weighted	20	1.01 (0.96, 1.06)	0.743407
ADORA2B	Gout	Maximum likelihood	20	1.01 (0.96, 1.06)	0.739057
ADORA2B	Gout	MR Egger	20	1.00 (0.85, 1.17)	0.993188
ADORA2B	Gout	Robust adjusted profile score (RAPS)	20	1.01 (0.96, 1.06)	0.703626
ADORA2B	Gout	Weighted median	20	1.01 (0.94, 1.08)	0.868986
ADORA2B	Gout	Weighted mode	20	1.01 (0.95, 1.08)	0.759209
ADORA3	Gout	Inverse variance weighted	23	1.01 (0.92, 1.10)	0.91419
ADORA3	Gout	Maximum likelihood	23	1.01 (0.93, 1.09)	0.90422
ADORA3	Gout	MR Egger	23	1.01 (0.84, 1.23)	0.888843
ADORA3	Gout	Robust adjusted profile score (RAPS)	23	0.99 (0.90, 1.10)	0.906165
ADORA3	Gout	Weighted median	23	0.99 (0.88, 1.11)	0.825285
ADORA3	Gout	Weighted mode	23	1.02 (0.87, 1.19)	0.80688
ADRA2A	Gout	Inverse variance weighted	2	0.53 (0.32, 0.87)	0.0121245
ADRA2A	Gout	Maximum likelihood	2	0.53 (0.31, 0.89)	0.0167691
ADRA2A	Gout	Robust adjusted profile score (RAPS)	2	0.53 (0.31, 0.91)	0.0203771
ADRB1	Gout	Inverse variance weighted	16	1.10 (1.01, 1.20)	0.0345513
ADRB1	Gout	Maximum likelihood	16	1.10 (1.01, 1.20)	0.0338721
ADRB1	Gout	MR Egger	16	1.01 (0.88, 1.17)	0.86979
ADRB1	Gout	Robust adjusted profile score (RAPS)	16	1.09 (1.00, 1.20)	0.0501709
ADRB1	Gout	Weighted median	16	1.08 (0.96, 1.21)	0.193368
ADRB1	Gout	Weighted mode	16	1.08 (0.96, 1.21)	0.212473
ADRB2	Gout	Inverse variance weighted	9	1.08 (0.92, 1.27)	0.365527
ADRB2	Gout	Maximum likelihood	9	1.08 (0.92, 1.27)	0.339462
ADRB2	Gout	MR Egger	9	0.92 (0.66, 1.29)	0.651176
ADRB2	Gout	Robust adjusted profile score (RAPS)	9	1.09 (0.92, 1.30)	0.3247
ADRB2	Gout	Weighted median	9	1.08 (0.88, 1.33)	0.45966
ADRB2	Gout	Weighted mode	9	0.98 (0.76, 1.26)	0.865915
ADRBK1	Gout	Robust adjusted profile score (RAPS)	1	0.92 (0.50, 1.71)	0.798345
ADRBK1	Gout	Wald ratio	1	0.92 (0.51, 1.68)	0.792883
ADRBK2	Gout	Inverse variance weighted	4	1.00 (0.90, 1.12)	0.975837
ADRBK2	Gout	Maximum likelihood	4	1.00 (0.90, 1.12)	0.975813
ADRBK2	Gout	MR Egger	4	0.95 (0.81, 1.12)	0.607046
ADRBK2	Gout	Robust adjusted profile score (RAPS)	4	1.00 (0.89, 1.12)	0.976472
ADRBK2	Gout	Weighted median	4	1.00 (0.88, 1.13)	0.989689
ADRBK2	Gout	Weighted mode	4	0.98 (0.86, 1.11)	0.792288
AEBP1	Gout	Inverse variance weighted	12	0.98 (0.84, 1.13)	0.770864
AEBP1	Gout	Maximum likelihood	12	0.98 (0.89, 1.08)	0.649145
AEBP1	Gout	MR Egger	12	1.20 (0.87, 1.66)	0.286309
AEBP1	Gout	Robust adjusted profile score (RAPS)	12	0.99 (0.89, 1.10)	0.885855
AEBP1	Gout	Weighted median	12	1.01 (0.89, 1.14)	0.885562
AEBP1	Gout	Weighted mode	12	1.02 (0.92, 1.14)	0.695163
AGA	Gout	Inverse variance weighted	36	1.03 (1.00, 1.06)	0.064282
AGA	Gout	Maximum likelihood	36	1.03 (1.00, 1.06)	0.0565582
AGA	Gout	MR Egger	36	1.03 (0.98, 1.08)	0.24182
AGA	Gout	Robust adjusted profile score (RAPS)	36	1.03 (1.00, 1.06)	0.0673288
AGA	Gout	Weighted median	36	1.03 (0.99, 1.07)	0.160243
AGA	Gout	Weighted mode	36	1.03 (0.99, 1.07)	0.220896
AGER	Gout	Inverse variance weighted	6	1.09 (0.89, 1.32)	0.405149
AGER	Gout	Maximum likelihood	6	1.09 (0.94, 1.26)	0.252268
AGER	Gout	MR Egger	6	0.90 (0.51, 1.60)	0.743493
AGER	Gout	Robust adjusted profile score (RAPS)	6	1.03 (0.83, 1.27)	0.79316
AGER	Gout	Weighted median	6	1.06 (0.87, 1.29)	0.564858
AGER	Gout	Weighted mode	6	0.95 (0.72, 1.27)	0.759048
AGGF1	Gout	Inverse variance weighted	5	0.88 (0.69, 1.12)	0.309128
AGGF1	Gout	Maximum likelihood	5	0.88 (0.69, 1.12)	0.305626
AGGF1	Gout	MR Egger	5	1.62 (0.40, 6.58)	0.545339
AGGF1	Gout	Robust adjusted profile score (RAPS)	5	0.90 (0.70, 1.15)	0.388058
AGGF1	Gout	Weighted median	5	0.93 (0.69, 1.27)	0.664232
AGGF1	Gout	Weighted mode	5	0.94 (0.68, 1.30)	0.733415
AGPAT2	Gout	Inverse variance weighted	6	1.22 (1.02, 1.46)	0.0259894
AGPAT2	Gout	Maximum likelihood	6	1.22 (1.02, 1.46)	0.0266452
AGPAT2	Gout	MR Egger	6	1.14 (0.84, 1.54)	0.455409
AGPAT2	Gout	Robust adjusted profile score (RAPS)	6	1.21 (1.00, 1.48)	0.052712
AGPAT2	Gout	Weighted median	6	1.18 (0.94, 1.48)	0.146018
AGPAT2	Gout	Weighted mode	6	1.17 (0.94, 1.46)	0.2212
AGRN	Gout	Inverse variance weighted	3	1.01 (0.59, 1.75)	0.961568
AGRN	Gout	Maximum likelihood	3	1.01 (0.74, 1.39)	0.929455
AGRN	Gout	MR Egger	3	0.58 (0.34, 0.99)	0.29521
AGRN	Gout	Robust adjusted profile score (RAPS)	3	0.90 (0.58, 1.41)	0.648198
AGRN	Gout	Weighted median	3	0.87 (0.61, 1.24)	0.452094
AGRN	Gout	Weighted mode	3	0.85 (0.59, 1.24)	0.492623
AGRP	Gout	Robust adjusted profile score (RAPS)	1	0.93 (0.72, 1.19)	0.547231
AGRP	Gout	Wald ratio	1	0.93 (0.73, 1.18)	0.536528
AHCY	Gout	Robust adjusted profile score (RAPS)	1	1.10 (0.76, 1.60)	0.602345
AHCY	Gout	Wald ratio	1	1.10 (0.77, 1.58)	0.590601
AHR	Gout	Inverse variance weighted	8	1.09 (0.94, 1.26)	0.264662
AHR	Gout	Maximum likelihood	8	1.09 (0.96, 1.23)	0.190989
AHR	Gout	MR Egger	8	1.38 (1.09, 1.74)	0.0360267
AHR	Gout	Robust adjusted profile score (RAPS)	8	1.04 (0.91, 1.18)	0.55356
AHR	Gout	Weighted median	8	1.08 (0.89, 1.30)	0.448577
AHR	Gout	Weighted mode	8	1.04 (0.80, 1.34)	0.791972
AIMP1	Gout	Inverse variance weighted	3	0.70 (0.54, 0.90)	0.00582491
AIMP1	Gout	Maximum likelihood	3	0.70 (0.54, 0.91)	0.00666944
AIMP1	Gout	MR Egger	3	0.76 (0.28, 2.07)	0.687325
AIMP1	Gout	Robust adjusted profile score (RAPS)	3	0.70 (0.54, 0.91)	0.00885488
AIMP1	Gout	Weighted median	3	0.72 (0.55, 0.95)	0.0209453
AIMP1	Gout	Weighted mode	3	0.73 (0.54, 0.99)	0.176148
AKR1A1	Gout	Inverse variance weighted	3	0.79 (0.58, 1.09)	0.15041
AKR1A1	Gout	Maximum likelihood	3	0.79 (0.62, 1.01)	0.058732
AKR1A1	Gout	MR Egger	3	26.87 (0.65, 1108.43)	0.333033
AKR1A1	Gout	Robust adjusted profile score (RAPS)	3	0.84 (0.60, 1.16)	0.284588
AKR1A1	Gout	Weighted median	3	0.80 (0.61, 1.05)	0.109983
AKR1A1	Gout	Weighted mode	3	0.66 (0.48, 0.91)	0.128188
AKR1B1	Gout	Inverse variance weighted	20	1.12 (1.05, 1.19)	0.000507172
AKR1B1	Gout	Maximum likelihood	20	1.12 (1.05, 1.19)	0.000459257
AKR1B1	Gout	MR Egger	20	1.08 (0.94, 1.24)	0.276557
AKR1B1	Gout	Robust adjusted profile score (RAPS)	20	1.12 (1.05, 1.20)	0.000448331
AKR1B1	Gout	Weighted median	20	1.12 (1.03, 1.22)	0.00908173
AKR1B1	Gout	Weighted mode	20	1.12 (1.03, 1.21)	0.0181395
AKR1C1	Gout	Inverse variance weighted	17	1.01 (0.93, 1.10)	0.76438
AKR1C1	Gout	Maximum likelihood	17	1.01 (0.93, 1.10)	0.76294
AKR1C1	Gout	MR Egger	17	1.12 (0.94, 1.33)	0.240454
AKR1C1	Gout	Robust adjusted profile score (RAPS)	17	1.01 (0.93, 1.10)	0.767558
AKR1C1	Gout	Weighted median	17	1.04 (0.93, 1.16)	0.513471
AKR1C1	Gout	Weighted mode	17	1.03 (0.89, 1.20)	0.694012
AKR1C2	Gout	Inverse variance weighted	35	0.95 (0.92, 0.98)	0.0016127
AKR1C2	Gout	Maximum likelihood	35	0.95 (0.92, 0.98)	0.00164522
AKR1C2	Gout	MR Egger	35	0.96 (0.91, 1.01)	0.119059
AKR1C2	Gout	Robust adjusted profile score (RAPS)	35	0.95 (0.92, 0.98)	0.00317725
AKR1C2	Gout	Weighted median	35	0.95 (0.91, 0.99)	0.0251643
AKR1C2	Gout	Weighted mode	35	0.95 (0.91, 1.00)	0.038039
AKR1C3	Gout	Inverse variance weighted	23	1.01 (0.92, 1.10)	0.879232
AKR1C3	Gout	Maximum likelihood	23	1.01 (0.93, 1.09)	0.863237
AKR1C3	Gout	MR Egger	23	1.04 (0.87, 1.25)	0.64656
AKR1C3	Gout	Robust adjusted profile score (RAPS)	23	1.02 (0.94, 1.10)	0.71498
AKR1C3	Gout	Weighted median	23	1.01 (0.91, 1.12)	0.844162
AKR1C3	Gout	Weighted mode	23	1.03 (0.93, 1.14)	0.632588
AKT1	Gout	Inverse variance weighted	17	1.07 (0.99, 1.16)	0.0727798
AKT1	Gout	Maximum likelihood	17	1.08 (1.00, 1.16)	0.0430415
AKT1	Gout	MR Egger	17	1.04 (0.90, 1.20)	0.629607
AKT1	Gout	Robust adjusted profile score (RAPS)	17	1.08 (1.00, 1.17)	0.0460772
AKT1	Gout	Weighted median	17	1.07 (0.97, 1.17)	0.168358
AKT1	Gout	Weighted mode	17	1.08 (0.97, 1.19)	0.173811
AKT2	Gout	Inverse variance weighted	2	0.91 (0.67, 1.24)	0.56096
AKT2	Gout	Maximum likelihood	2	0.91 (0.67, 1.24)	0.561174
AKT2	Gout	Robust adjusted profile score (RAPS)	2	0.91 (0.67, 1.25)	0.571148
AKT3	Gout	Inverse variance weighted	7	0.98 (0.81, 1.19)	0.850323
AKT3	Gout	Maximum likelihood	7	0.98 (0.81, 1.19)	0.849374
AKT3	Gout	MR Egger	7	0.84 (0.52, 1.34)	0.496177
AKT3	Gout	Robust adjusted profile score (RAPS)	7	0.99 (0.81, 1.21)	0.902119
AKT3	Gout	Weighted median	7	1.01 (0.79, 1.29)	0.933845
AKT3	Gout	Weighted mode	7	1.05 (0.76, 1.43)	0.786303
ALB	Gout	Inverse variance weighted	2	1.32 (0.96, 1.81)	0.0890336
ALB	Gout	Maximum likelihood	2	1.32 (0.95, 1.83)	0.0984464
ALB	Gout	Robust adjusted profile score (RAPS)	2	1.32 (0.94, 1.85)	0.107284
ALCAM	Gout	Inverse variance weighted	43	1.02 (0.98, 1.06)	0.338769
ALCAM	Gout	Maximum likelihood	43	1.02 (0.98, 1.05)	0.28864
ALCAM	Gout	MR Egger	43	1.02 (0.95, 1.08)	0.640763
ALCAM	Gout	Robust adjusted profile score (RAPS)	43	1.02 (0.98, 1.06)	0.43411
ALCAM	Gout	Weighted median	43	1.01 (0.96, 1.06)	0.635282
ALCAM	Gout	Weighted mode	43	1.01 (0.97, 1.06)	0.620423
ALDH16A1	Gout	Inverse variance weighted	15	0.96 (0.82, 1.12)	0.612375
ALDH16A1	Gout	Maximum likelihood	15	0.96 (0.92, 1.00)	0.0583534
ALDH16A1	Gout	MR Egger	15	1.04 (0.77, 1.41)	0.802884
ALDH16A1	Gout	Robust adjusted profile score (RAPS)	15	0.97 (0.87, 1.09)	0.650773
ALDH16A1	Gout	Weighted median	15	0.97 (0.92, 1.03)	0.301886
ALDH16A1	Gout	Weighted mode	15	0.97 (0.92, 1.03)	0.304735
ALDH1A1	Gout	Inverse variance weighted	22	1.09 (1.01, 1.17)	0.0279512
ALDH1A1	Gout	Maximum likelihood	22	1.09 (1.01, 1.17)	0.025638
ALDH1A1	Gout	MR Egger	22	1.10 (0.94, 1.28)	0.271283
ALDH1A1	Gout	Robust adjusted profile score (RAPS)	22	1.08 (1.00, 1.17)	0.0505813
ALDH1A1	Gout	Weighted median	22	1.04 (0.94, 1.16)	0.429883
ALDH1A1	Gout	Weighted mode	22	1.05 (0.94, 1.17)	0.399077
ALDH1A2	Gout	Inverse variance weighted	4	1.08 (0.78, 1.49)	0.657755
ALDH1A2	Gout	Maximum likelihood	4	1.08 (0.78, 1.49)	0.656859
ALDH1A2	Gout	MR Egger	4	1.29 (0.52, 3.23)	0.636266
ALDH1A2	Gout	Robust adjusted profile score (RAPS)	4	1.08 (0.77, 1.50)	0.666532
ALDH1A2	Gout	Weighted median	4	1.00 (0.68, 1.47)	0.986708
ALDH1A2	Gout	Weighted mode	4	0.96 (0.58, 1.57)	0.873349
ALDH1B1	Gout	Inverse variance weighted	10	1.00 (0.86, 1.17)	0.982372
ALDH1B1	Gout	Maximum likelihood	10	1.00 (0.86, 1.17)	0.982647
ALDH1B1	Gout	MR Egger	10	1.15 (0.84, 1.57)	0.417396
ALDH1B1	Gout	Robust adjusted profile score (RAPS)	10	1.00 (0.86, 1.17)	0.982847
ALDH1B1	Gout	Weighted median	10	1.05 (0.86, 1.27)	0.661629
ALDH1B1	Gout	Weighted mode	10	1.10 (0.87, 1.38)	0.439743
ALDH1L2	Gout	Robust adjusted profile score (RAPS)	1	0.65 (0.32, 1.29)	0.216831
ALDH1L2	Gout	Wald ratio	1	0.65 (0.33, 1.25)	0.192123
ALDH2	Gout	Inverse variance weighted	7	0.94 (0.87, 1.01)	0.112866
ALDH2	Gout	Maximum likelihood	7	0.94 (0.87, 1.02)	0.112871
ALDH2	Gout	MR Egger	7	1.02 (0.88, 1.20)	0.777979
ALDH2	Gout	Robust adjusted profile score (RAPS)	7	0.94 (0.86, 1.02)	0.140359
ALDH2	Gout	Weighted median	7	0.91 (0.82, 1.01)	0.0718276
ALDH2	Gout	Weighted mode	7	0.91 (0.81, 1.02)	0.15916
ALDH3A2	Gout	Inverse variance weighted	12	0.91 (0.81, 1.02)	0.110586
ALDH3A2	Gout	Maximum likelihood	12	0.91 (0.81, 1.02)	0.114158
ALDH3A2	Gout	MR Egger	12	0.86 (0.67, 1.12)	0.291422
ALDH3A2	Gout	Robust adjusted profile score (RAPS)	12	0.91 (0.80, 1.03)	0.120812
ALDH3A2	Gout	Weighted median	12	0.84 (0.72, 0.99)	0.0325879
ALDH3A2	Gout	Weighted mode	12	0.83 (0.69, 0.99)	0.0672572
ALDH3B1	Gout	Inverse variance weighted	12	1.30 (1.16, 1.46)	5.72208e-06
ALDH3B1	Gout	Maximum likelihood	12	1.30 (1.16, 1.46)	5.89589e-06
ALDH3B1	Gout	MR Egger	12	1.26 (0.91, 1.76)	0.194726
ALDH3B1	Gout	Robust adjusted profile score (RAPS)	12	1.30 (1.15, 1.46)	1.7547e-05
ALDH3B1	Gout	Weighted median	12	1.26 (1.08, 1.47)	0.00299875
ALDH3B1	Gout	Weighted mode	12	1.25 (1.06, 1.47)	0.0198579
ALDH4A1	Gout	Inverse variance weighted	5	1.03 (0.72, 1.48)	0.865829
ALDH4A1	Gout	Maximum likelihood	5	1.03 (0.86, 1.25)	0.731133
ALDH4A1	Gout	MR Egger	5	1.23 (0.72, 2.08)	0.502
ALDH4A1	Gout	Robust adjusted profile score (RAPS)	5	1.07 (0.82, 1.38)	0.626286
ALDH4A1	Gout	Weighted median	5	1.01 (0.82, 1.24)	0.922754
ALDH4A1	Gout	Weighted mode	5	1.04 (0.83, 1.30)	0.741265
ALDH5A1	Gout	Inverse variance weighted	24	0.96 (0.91, 1.01)	0.115966
ALDH5A1	Gout	Maximum likelihood	24	0.96 (0.91, 1.01)	0.118943
ALDH5A1	Gout	MR Egger	24	0.98 (0.89, 1.07)	0.583547
ALDH5A1	Gout	Robust adjusted profile score (RAPS)	24	0.96 (0.91, 1.01)	0.129212
ALDH5A1	Gout	Weighted median	24	0.96 (0.90, 1.03)	0.288121
ALDH5A1	Gout	Weighted mode	24	0.96 (0.90, 1.03)	0.278488
ALDH6A1	Gout	Inverse variance weighted	2	0.69 (0.44, 1.07)	0.0979849
ALDH6A1	Gout	Maximum likelihood	2	0.69 (0.45, 1.05)	0.0793334
ALDH6A1	Gout	Robust adjusted profile score (RAPS)	2	0.69 (0.44, 1.07)	0.0950896
ALDH7A1	Gout	Inverse variance weighted	7	1.14 (0.96, 1.36)	0.135639
ALDH7A1	Gout	Maximum likelihood	7	1.14 (0.99, 1.32)	0.0609663
ALDH7A1	Gout	MR Egger	7	1.36 (0.93, 1.98)	0.178669
ALDH7A1	Gout	Robust adjusted profile score (RAPS)	7	1.14 (0.98, 1.31)	0.0798634
ALDH7A1	Gout	Weighted median	7	1.09 (0.90, 1.33)	0.370995
ALDH7A1	Gout	Weighted mode	7	1.05 (0.84, 1.30)	0.695019
ALDH8A1	Gout	Inverse variance weighted	20	1.05 (0.98, 1.11)	0.154671
ALDH8A1	Gout	Maximum likelihood	20	1.05 (0.98, 1.11)	0.143264
ALDH8A1	Gout	MR Egger	20	0.93 (0.71, 1.22)	0.608177
ALDH8A1	Gout	Robust adjusted profile score (RAPS)	20	1.04 (0.98, 1.11)	0.175389
ALDH8A1	Gout	Weighted median	20	1.02 (0.93, 1.11)	0.658625
ALDH8A1	Gout	Weighted mode	20	1.04 (0.95, 1.14)	0.424314
ALDH9A1	Gout	Inverse variance weighted	27	0.97 (0.93, 1.01)	0.0979459
ALDH9A1	Gout	Maximum likelihood	27	0.97 (0.93, 1.00)	0.0642378
ALDH9A1	Gout	MR Egger	27	0.96 (0.86, 1.06)	0.419982
ALDH9A1	Gout	Robust adjusted profile score (RAPS)	27	0.97 (0.93, 1.00)	0.0836364
ALDH9A1	Gout	Weighted median	27	0.95 (0.90, 1.00)	0.0579222
ALDH9A1	Gout	Weighted mode	27	0.97 (0.92, 1.02)	0.255098
ALOX12	Gout	Inverse variance weighted	8	1.00 (0.88, 1.14)	0.976368
ALOX12	Gout	Maximum likelihood	8	1.00 (0.88, 1.14)	0.975894
ALOX12	Gout	MR Egger	8	0.97 (0.66, 1.43)	0.896381
ALOX12	Gout	Robust adjusted profile score (RAPS)	8	1.00 (0.87, 1.14)	0.977004
ALOX12	Gout	Weighted median	8	0.99 (0.85, 1.16)	0.942835
ALOX12	Gout	Weighted mode	8	1.00 (0.84, 1.19)	0.989287
ALOX15	Gout	Inverse variance weighted	30	1.02 (0.97, 1.08)	0.410564
ALOX15	Gout	Maximum likelihood	30	1.02 (0.97, 1.08)	0.354481
ALOX15	Gout	MR Egger	30	0.99 (0.90, 1.10)	0.886179
ALOX15	Gout	Robust adjusted profile score (RAPS)	30	1.02 (0.96, 1.08)	0.513301
ALOX15	Gout	Weighted median	30	1.00 (0.93, 1.08)	0.982296
ALOX15	Gout	Weighted mode	30	1.00 (0.93, 1.07)	0.928643
ALOX15B	Gout	Inverse variance weighted	9	0.99 (0.88, 1.12)	0.883912
ALOX15B	Gout	Maximum likelihood	9	0.99 (0.88, 1.12)	0.884414
ALOX15B	Gout	MR Egger	9	1.04 (0.84, 1.29)	0.712529
ALOX15B	Gout	Robust adjusted profile score (RAPS)	9	0.98 (0.87, 1.12)	0.809566
ALOX15B	Gout	Weighted median	9	1.00 (0.85, 1.17)	0.962333
ALOX15B	Gout	Weighted mode	9	1.00 (0.84, 1.18)	0.95604
ALOX5	Gout	Inverse variance weighted	19	1.01 (0.93, 1.10)	0.816447
ALOX5	Gout	Maximum likelihood	19	1.01 (0.94, 1.08)	0.787973
ALOX5	Gout	MR Egger	19	1.12 (0.93, 1.34)	0.252967
ALOX5	Gout	Robust adjusted profile score (RAPS)	19	1.00 (0.93, 1.08)	0.957237
ALOX5	Gout	Weighted median	19	0.99 (0.89, 1.11)	0.910119
ALOX5	Gout	Weighted mode	19	1.00 (0.88, 1.13)	0.998314
ALOX5AP	Gout	Inverse variance weighted	26	1.00 (0.96, 1.04)	0.985009
ALOX5AP	Gout	Maximum likelihood	26	1.00 (0.96, 1.04)	0.984825
ALOX5AP	Gout	MR Egger	26	0.98 (0.91, 1.06)	0.582699
ALOX5AP	Gout	Robust adjusted profile score (RAPS)	26	1.00 (0.96, 1.04)	0.996985
ALOX5AP	Gout	Weighted median	26	0.98 (0.92, 1.03)	0.437003
ALOX5AP	Gout	Weighted mode	26	0.98 (0.93, 1.03)	0.464101
ALPL	Gout	Inverse variance weighted	11	1.01 (0.88, 1.15)	0.937747
ALPL	Gout	Maximum likelihood	11	1.01 (0.89, 1.14)	0.930854
ALPL	Gout	MR Egger	11	0.89 (0.64, 1.24)	0.506878
ALPL	Gout	Robust adjusted profile score (RAPS)	11	0.99 (0.86, 1.14)	0.937954
ALPL	Gout	Weighted median	11	0.99 (0.85, 1.16)	0.93531
ALPL	Gout	Weighted mode	11	1.00 (0.83, 1.19)	0.97023
AMD1	Gout	Inverse variance weighted	3	0.90 (0.69, 1.17)	0.426508
AMD1	Gout	Maximum likelihood	3	0.90 (0.71, 1.13)	0.359907
AMD1	Gout	MR Egger	3	0.55 (0.29, 1.04)	0.317439
AMD1	Gout	Robust adjusted profile score (RAPS)	3	0.89 (0.68, 1.17)	0.415681
AMD1	Gout	Weighted median	3	0.87 (0.67, 1.13)	0.2862
AMD1	Gout	Weighted mode	3	0.85 (0.65, 1.10)	0.342867
AMH	Gout	Inverse variance weighted	10	1.01 (0.92, 1.12)	0.801696
AMH	Gout	Maximum likelihood	10	1.01 (0.93, 1.10)	0.763827
AMH	Gout	MR Egger	10	1.00 (0.86, 1.17)	0.99634
AMH	Gout	Robust adjusted profile score (RAPS)	10	1.00 (0.92, 1.09)	0.922096
AMH	Gout	Weighted median	10	1.00 (0.91, 1.10)	0.957087
AMH	Gout	Weighted mode	10	1.00 (0.91, 1.09)	0.984845
AMICA1	Gout	Inverse variance weighted	21	1.01 (0.96, 1.07)	0.599057
AMICA1	Gout	Maximum likelihood	21	1.01 (0.96, 1.07)	0.599481
AMICA1	Gout	MR Egger	21	1.02 (0.92, 1.13)	0.695693
AMICA1	Gout	Robust adjusted profile score (RAPS)	21	1.01 (0.96, 1.07)	0.59353
AMICA1	Gout	Weighted median	21	1.01 (0.94, 1.08)	0.787088
AMICA1	Gout	Weighted mode	21	1.01 (0.95, 1.07)	0.755983
AMPD3	Gout	Inverse variance weighted	20	1.03 (0.93, 1.14)	0.538147
AMPD3	Gout	Maximum likelihood	20	1.03 (0.95, 1.12)	0.453001
AMPD3	Gout	MR Egger	20	1.08 (0.89, 1.31)	0.433961
AMPD3	Gout	Robust adjusted profile score (RAPS)	20	1.01 (0.93, 1.11)	0.749053
AMPD3	Gout	Weighted median	20	0.98 (0.87, 1.10)	0.721288
AMPD3	Gout	Weighted mode	20	0.98 (0.87, 1.10)	0.742185
AMY2B	Gout	Inverse variance weighted	10	0.98 (0.91, 1.06)	0.653948
AMY2B	Gout	Maximum likelihood	10	0.98 (0.91, 1.06)	0.650769
AMY2B	Gout	MR Egger	10	0.97 (0.81, 1.16)	0.743612
AMY2B	Gout	Robust adjusted profile score (RAPS)	10	0.97 (0.90, 1.05)	0.510862
AMY2B	Gout	Weighted median	10	0.97 (0.88, 1.06)	0.497516
AMY2B	Gout	Weighted mode	10	0.97 (0.87, 1.07)	0.514785
ANG	Gout	Inverse variance weighted	52	0.98 (0.94, 1.01)	0.207863
ANG	Gout	Maximum likelihood	52	0.98 (0.94, 1.01)	0.205628
ANG	Gout	MR Egger	52	0.97 (0.92, 1.02)	0.213529
ANG	Gout	Robust adjusted profile score (RAPS)	52	0.98 (0.95, 1.02)	0.343447
ANG	Gout	Weighted median	52	0.99 (0.93, 1.04)	0.625143
ANG	Gout	Weighted mode	52	0.99 (0.94, 1.05)	0.782141
ANGPT1	Gout	Inverse variance weighted	29	0.98 (0.92, 1.04)	0.563654
ANGPT1	Gout	Maximum likelihood	29	0.98 (0.92, 1.04)	0.550874
ANGPT1	Gout	MR Egger	29	0.91 (0.82, 1.01)	0.0775497
ANGPT1	Gout	Robust adjusted profile score (RAPS)	29	0.98 (0.92, 1.04)	0.48132
ANGPT1	Gout	Weighted median	29	0.98 (0.90, 1.07)	0.642295
ANGPT1	Gout	Weighted mode	29	0.97 (0.89, 1.06)	0.503775
ANGPT2	Gout	Inverse variance weighted	5	1.00 (0.81, 1.24)	0.990139
ANGPT2	Gout	Maximum likelihood	5	1.00 (0.81, 1.24)	0.989967
ANGPT2	Gout	MR Egger	5	1.24 (0.85, 1.81)	0.34205
ANGPT2	Gout	Robust adjusted profile score (RAPS)	5	1.00 (0.80, 1.25)	0.99041
ANGPT2	Gout	Weighted median	5	1.08 (0.85, 1.38)	0.536708
ANGPT2	Gout	Weighted mode	5	1.10 (0.81, 1.48)	0.579725
ANGPT4	Gout	Inverse variance weighted	3	0.93 (0.50, 1.72)	0.813165
ANGPT4	Gout	Maximum likelihood	3	0.92 (0.61, 1.41)	0.712409
ANGPT4	Gout	MR Egger	3	4.25 (0.94, 19.18)	0.310629
ANGPT4	Gout	Robust adjusted profile score (RAPS)	3	1.00 (0.56, 1.78)	0.995798
ANGPT4	Gout	Weighted median	3	1.06 (0.62, 1.83)	0.823548
ANGPT4	Gout	Weighted mode	3	1.15 (0.59, 2.23)	0.721598
ANGPTL6	Gout	Inverse variance weighted	9	0.96 (0.87, 1.07)	0.44058
ANGPTL6	Gout	Maximum likelihood	9	0.96 (0.87, 1.05)	0.393631
ANGPTL6	Gout	MR Egger	9	0.95 (0.76, 1.18)	0.642644
ANGPTL6	Gout	Robust adjusted profile score (RAPS)	9	0.94 (0.84, 1.06)	0.33114
ANGPTL6	Gout	Weighted median	9	0.99 (0.86, 1.14)	0.879787
ANGPTL6	Gout	Weighted mode	9	1.06 (0.89, 1.26)	0.53099
ANKK1	Gout	Inverse variance weighted	17	0.93 (0.86, 1.01)	0.0910609
ANKK1	Gout	Maximum likelihood	17	0.93 (0.86, 1.01)	0.089511
ANKK1	Gout	MR Egger	17	0.97 (0.82, 1.14)	0.721436
ANKK1	Gout	Robust adjusted profile score (RAPS)	17	0.94 (0.86, 1.02)	0.121755
ANKK1	Gout	Weighted median	17	0.95 (0.86, 1.05)	0.319842
ANKK1	Gout	Weighted mode	17	0.93 (0.84, 1.03)	0.194609
ANPEP	Gout	Inverse variance weighted	37	0.99 (0.96, 1.02)	0.587683
ANPEP	Gout	Maximum likelihood	37	0.99 (0.97, 1.02)	0.573708
ANPEP	Gout	MR Egger	37	0.98 (0.93, 1.03)	0.369569
ANPEP	Gout	Robust adjusted profile score (RAPS)	37	0.99 (0.96, 1.02)	0.557244
ANPEP	Gout	Weighted median	37	0.99 (0.95, 1.03)	0.568581
ANPEP	Gout	Weighted mode	37	0.99 (0.95, 1.03)	0.610901
ANTXR2	Gout	Inverse variance weighted	16	0.99 (0.91, 1.08)	0.855387
ANTXR2	Gout	Maximum likelihood	16	0.99 (0.93, 1.06)	0.826231
ANTXR2	Gout	MR Egger	16	1.12 (0.96, 1.32)	0.166585
ANTXR2	Gout	Robust adjusted profile score (RAPS)	16	1.00 (0.92, 1.09)	0.996842
ANTXR2	Gout	Weighted median	16	1.02 (0.93, 1.13)	0.623605
ANTXR2	Gout	Weighted mode	16	1.00 (0.90, 1.11)	0.972645
ANXA1	Gout	Inverse variance weighted	22	0.99 (0.95, 1.04)	0.805509
ANXA1	Gout	Maximum likelihood	22	0.99 (0.95, 1.04)	0.805478
ANXA1	Gout	MR Egger	22	0.92 (0.85, 1.01)	0.0975439
ANXA1	Gout	Robust adjusted profile score (RAPS)	22	1.00 (0.95, 1.05)	0.964296
ANXA1	Gout	Weighted median	22	1.00 (0.94, 1.07)	0.96413
ANXA1	Gout	Weighted mode	22	0.99 (0.92, 1.07)	0.854207
ANXA2	Gout	Inverse variance weighted	16	1.12 (1.02, 1.23)	0.0206729
ANXA2	Gout	Maximum likelihood	16	1.12 (1.03, 1.23)	0.0115044
ANXA2	Gout	MR Egger	16	1.20 (0.99, 1.44)	0.0779964
ANXA2	Gout	Robust adjusted profile score (RAPS)	16	1.12 (1.01, 1.25)	0.031901
ANXA2	Gout	Weighted median	16	1.15 (1.02, 1.28)	0.0203476
ANXA2	Gout	Weighted mode	16	1.14 (1.03, 1.27)	0.027499
AOAH	Gout	Inverse variance weighted	60	0.99 (0.97, 1.02)	0.495576
AOAH	Gout	Maximum likelihood	60	0.99 (0.97, 1.02)	0.496393
AOAH	Gout	MR Egger	60	0.98 (0.94, 1.03)	0.44442
AOAH	Gout	Robust adjusted profile score (RAPS)	60	0.99 (0.96, 1.02)	0.529175
AOAH	Gout	Weighted median	60	0.98 (0.95, 1.02)	0.320997
AOAH	Gout	Weighted mode	60	0.99 (0.95, 1.02)	0.453291
APAF1	Gout	Inverse variance weighted	16	1.02 (0.94, 1.10)	0.649052
APAF1	Gout	Maximum likelihood	16	1.02 (0.94, 1.11)	0.646212
APAF1	Gout	MR Egger	16	1.01 (0.89, 1.14)	0.892133
APAF1	Gout	Robust adjusted profile score (RAPS)	16	1.02 (0.94, 1.11)	0.662958
APAF1	Gout	Weighted median	16	1.00 (0.91, 1.11)	0.939922
APAF1	Gout	Weighted mode	16	1.00 (0.90, 1.11)	0.998959
APEX1	Gout	Inverse variance weighted	13	1.00 (0.89, 1.11)	0.958471
APEX1	Gout	Maximum likelihood	13	1.00 (0.89, 1.11)	0.95875
APEX1	Gout	MR Egger	13	1.02 (0.78, 1.33)	0.882954
APEX1	Gout	Robust adjusted profile score (RAPS)	13	1.00 (0.89, 1.12)	0.933961
APEX1	Gout	Weighted median	13	0.92 (0.79, 1.07)	0.265528
APEX1	Gout	Weighted mode	13	0.90 (0.74, 1.10)	0.314707
APH1A	Gout	Inverse variance weighted	2	1.02 (0.79, 1.33)	0.86902
APH1A	Gout	Maximum likelihood	2	1.02 (0.79, 1.33)	0.868999
APH1A	Gout	Robust adjusted profile score (RAPS)	2	1.02 (0.78, 1.34)	0.872346
APH1B	Gout	Inverse variance weighted	16	1.00 (0.95, 1.07)	0.902387
APH1B	Gout	Maximum likelihood	16	1.00 (0.95, 1.07)	0.90269
APH1B	Gout	MR Egger	16	0.94 (0.86, 1.03)	0.232171
APH1B	Gout	Robust adjusted profile score (RAPS)	16	1.00 (0.93, 1.07)	0.967853
APH1B	Gout	Weighted median	16	0.98 (0.91, 1.07)	0.700537
APH1B	Gout	Weighted mode	16	0.98 (0.91, 1.05)	0.560506
APLP1	Gout	Robust adjusted profile score (RAPS)	1	1.02 (0.52, 1.99)	0.947368
APLP1	Gout	Wald ratio	1	1.02 (0.53, 1.96)	0.945997
APOA1BP	Gout	Inverse variance weighted	14	0.94 (0.85, 1.03)	0.192566
APOA1BP	Gout	Maximum likelihood	14	0.94 (0.86, 1.02)	0.112078
APOA1BP	Gout	MR Egger	14	0.99 (0.82, 1.19)	0.893809
APOA1BP	Gout	Robust adjusted profile score (RAPS)	14	0.94 (0.85, 1.04)	0.261079
APOA1BP	Gout	Weighted median	14	0.94 (0.84, 1.06)	0.318667
APOA1BP	Gout	Weighted mode	14	0.94 (0.84, 1.05)	0.285987
APOA2	Gout	Inverse variance weighted	9	0.99 (0.86, 1.14)	0.898427
APOA2	Gout	Maximum likelihood	9	0.99 (0.86, 1.14)	0.898895
APOA2	Gout	MR Egger	9	0.96 (0.66, 1.38)	0.815983
APOA2	Gout	Robust adjusted profile score (RAPS)	9	0.98 (0.85, 1.14)	0.839757
APOA2	Gout	Weighted median	9	0.98 (0.81, 1.19)	0.856932
APOA2	Gout	Weighted mode	9	0.97 (0.81, 1.17)	0.78525
APOBEC3A	Gout	Inverse variance weighted	21	1.03 (0.98, 1.08)	0.265546
APOBEC3A	Gout	Maximum likelihood	21	1.03 (0.98, 1.07)	0.234936
APOBEC3A	Gout	MR Egger	21	0.99 (0.92, 1.07)	0.816307
APOBEC3A	Gout	Robust adjusted profile score (RAPS)	21	1.03 (0.98, 1.07)	0.272299
APOBEC3A	Gout	Weighted median	21	1.00 (0.94, 1.07)	0.91924
APOBEC3A	Gout	Weighted mode	21	1.00 (0.94, 1.05)	0.884021
APOBEC3G	Gout	Inverse variance weighted	17	1.03 (0.98, 1.09)	0.262318
APOBEC3G	Gout	Maximum likelihood	17	1.03 (0.98, 1.09)	0.263188
APOBEC3G	Gout	MR Egger	17	1.05 (0.97, 1.14)	0.217645
APOBEC3G	Gout	Robust adjusted profile score (RAPS)	17	1.03 (0.98, 1.10)	0.250995
APOBEC3G	Gout	Weighted median	17	1.07 (0.99, 1.14)	0.0776379
APOBEC3G	Gout	Weighted mode	17	1.05 (0.99, 1.12)	0.147043
APOD	Gout	Inverse variance weighted	3	0.93 (0.76, 1.14)	0.491728
APOD	Gout	Maximum likelihood	3	0.93 (0.78, 1.11)	0.421736
APOD	Gout	MR Egger	3	1.17 (0.41, 3.36)	0.815615
APOD	Gout	Robust adjusted profile score (RAPS)	3	0.94 (0.78, 1.13)	0.478639
APOD	Gout	Weighted median	3	0.96 (0.79, 1.17)	0.668765
APOD	Gout	Weighted mode	3	1.00 (0.81, 1.24)	0.993009
APOL1	Gout	Inverse variance weighted	6	0.92 (0.79, 1.08)	0.300432
APOL1	Gout	Maximum likelihood	6	0.92 (0.79, 1.08)	0.299302
APOL1	Gout	MR Egger	6	0.85 (0.63, 1.15)	0.359425
APOL1	Gout	Robust adjusted profile score (RAPS)	6	0.92 (0.79, 1.08)	0.314326
APOL1	Gout	Weighted median	6	0.88 (0.73, 1.05)	0.147142
APOL1	Gout	Weighted mode	6	0.87 (0.71, 1.06)	0.228596
APOM	Gout	Inverse variance weighted	2	0.81 (0.51, 1.30)	0.380984
APOM	Gout	Maximum likelihood	2	0.80 (0.64, 1.01)	0.0648698
APOM	Gout	Robust adjusted profile score (RAPS)	2	0.77 (0.55, 1.08)	0.134479
APP	Gout	Inverse variance weighted	23	1.12 (1.01, 1.26)	0.037439
APP	Gout	Maximum likelihood	23	1.13 (1.03, 1.23)	0.00918344
APP	Gout	MR Egger	23	1.03 (0.81, 1.32)	0.795949
APP	Gout	Robust adjusted profile score (RAPS)	23	1.13 (1.01, 1.26)	0.0333199
APP	Gout	Weighted median	23	1.05 (0.92, 1.19)	0.472652
APP	Gout	Weighted mode	23	1.03 (0.91, 1.18)	0.611918
AQP1	Gout	Inverse variance weighted	2	1.14 (0.66, 1.99)	0.637546
AQP1	Gout	Maximum likelihood	2	1.15 (0.88, 1.50)	0.307064
AQP1	Gout	Robust adjusted profile score (RAPS)	2	1.18 (0.73, 1.91)	0.492192
ARNT	Gout	Inverse variance weighted	9	0.87 (0.78, 0.97)	0.0135062
ARNT	Gout	Maximum likelihood	9	0.87 (0.77, 0.97)	0.01368
ARNT	Gout	MR Egger	9	0.78 (0.59, 1.02)	0.107967
ARNT	Gout	Robust adjusted profile score (RAPS)	9	0.87 (0.77, 0.97)	0.0162361
ARNT	Gout	Weighted median	9	0.85 (0.74, 0.98)	0.0293934
ARNT	Gout	Weighted mode	9	0.85 (0.74, 0.97)	0.0373343
ARSA	Gout	Inverse variance weighted	24	0.99 (0.94, 1.04)	0.590838
ARSA	Gout	Maximum likelihood	24	0.99 (0.94, 1.04)	0.590836
ARSA	Gout	MR Egger	24	1.03 (0.94, 1.12)	0.554449
ARSA	Gout	Robust adjusted profile score (RAPS)	24	0.99 (0.94, 1.05)	0.740425
ARSA	Gout	Weighted median	24	1.03 (0.96, 1.10)	0.430478
ARSA	Gout	Weighted mode	24	1.04 (0.96, 1.11)	0.369517
ARSG	Gout	Inverse variance weighted	26	0.97 (0.89, 1.05)	0.419888
ARSG	Gout	Maximum likelihood	26	0.97 (0.89, 1.05)	0.421161
ARSG	Gout	MR Egger	26	0.92 (0.78, 1.09)	0.336012
ARSG	Gout	Robust adjusted profile score (RAPS)	26	0.97 (0.88, 1.05)	0.439515
ARSG	Gout	Weighted median	26	1.00 (0.88, 1.14)	0.967005
ARSG	Gout	Weighted mode	26	0.98 (0.85, 1.14)	0.839042
ASGR1	Gout	Inverse variance weighted	12	0.99 (0.88, 1.11)	0.867357
ASGR1	Gout	Maximum likelihood	12	0.99 (0.88, 1.11)	0.866755
ASGR1	Gout	MR Egger	12	1.02 (0.77, 1.34)	0.918439
ASGR1	Gout	Robust adjusted profile score (RAPS)	12	0.99 (0.88, 1.12)	0.851211
ASGR1	Gout	Weighted median	12	0.95 (0.81, 1.12)	0.552055
ASGR1	Gout	Weighted mode	12	0.92 (0.77, 1.11)	0.404716
ASIC1	Gout	Inverse variance weighted	7	0.89 (0.75, 1.06)	0.194297
ASIC1	Gout	Maximum likelihood	7	0.89 (0.75, 1.06)	0.194155
ASIC1	Gout	MR Egger	7	1.03 (0.65, 1.63)	0.908396
ASIC1	Gout	Robust adjusted profile score (RAPS)	7	0.89 (0.75, 1.07)	0.208105
ASIC1	Gout	Weighted median	7	0.86 (0.69, 1.06)	0.151882
ASIC1	Gout	Weighted mode	7	0.85 (0.67, 1.07)	0.219828
ASIC3	Gout	Inverse variance weighted	4	0.93 (0.83, 1.05)	0.242605
ASIC3	Gout	Maximum likelihood	4	0.93 (0.82, 1.05)	0.241881
ASIC3	Gout	MR Egger	4	1.06 (0.61, 1.84)	0.856729
ASIC3	Gout	Robust adjusted profile score (RAPS)	4	0.93 (0.82, 1.05)	0.257808
ASIC3	Gout	Weighted median	4	0.93 (0.81, 1.07)	0.293983
ASIC3	Gout	Weighted mode	4	1.00 (0.87, 1.16)	0.9825
ATF1	Gout	Inverse variance weighted	18	0.98 (0.89, 1.08)	0.731976
ATF1	Gout	Maximum likelihood	18	0.98 (0.92, 1.06)	0.63948
ATF1	Gout	MR Egger	18	1.09 (0.81, 1.46)	0.573854
ATF1	Gout	Robust adjusted profile score (RAPS)	18	0.99 (0.89, 1.09)	0.787558
ATF1	Gout	Weighted median	18	1.01 (0.92, 1.11)	0.8152
ATF1	Gout	Weighted mode	18	1.01 (0.92, 1.12)	0.769825
ATG4B	Gout	Inverse variance weighted	17	1.02 (0.96, 1.08)	0.580253
ATG4B	Gout	Maximum likelihood	17	1.02 (0.97, 1.07)	0.49145
ATG4B	Gout	MR Egger	17	1.03 (0.92, 1.16)	0.565156
ATG4B	Gout	Robust adjusted profile score (RAPS)	17	1.01 (0.95, 1.08)	0.672964
ATG4B	Gout	Weighted median	17	1.05 (0.98, 1.12)	0.185609
ATG4B	Gout	Weighted mode	17	1.06 (0.99, 1.14)	0.119427
ATG4C	Gout	Inverse variance weighted	17	1.11 (1.01, 1.23)	0.0343789
ATG4C	Gout	Maximum likelihood	17	1.12 (1.02, 1.22)	0.0162317
ATG4C	Gout	MR Egger	17	1.06 (0.85, 1.32)	0.599622
ATG4C	Gout	Robust adjusted profile score (RAPS)	17	1.13 (1.03, 1.24)	0.0103983
ATG4C	Gout	Weighted median	17	1.13 (0.99, 1.28)	0.0635643
ATG4C	Gout	Weighted mode	17	1.13 (1.00, 1.27)	0.0706065
ATIC	Gout	Inverse variance weighted	17	0.91 (0.85, 0.98)	0.0131257
ATIC	Gout	Maximum likelihood	17	0.91 (0.85, 0.98)	0.0145604
ATIC	Gout	MR Egger	17	0.98 (0.80, 1.20)	0.855785
ATIC	Gout	Robust adjusted profile score (RAPS)	17	0.91 (0.85, 0.98)	0.0125583
ATIC	Gout	Weighted median	17	0.94 (0.85, 1.04)	0.217102
ATIC	Gout	Weighted mode	17	0.93 (0.84, 1.04)	0.212469
ATM	Gout	Inverse variance weighted	3	0.96 (0.81, 1.14)	0.641917
ATM	Gout	Maximum likelihood	3	0.96 (0.81, 1.14)	0.640619
ATM	Gout	MR Egger	3	1.11 (0.84, 1.47)	0.589962
ATM	Gout	Robust adjusted profile score (RAPS)	3	0.96 (0.81, 1.14)	0.650778
ATM	Gout	Weighted median	3	0.96 (0.80, 1.15)	0.659363
ATM	Gout	Weighted mode	3	1.04 (0.84, 1.28)	0.76264
ATP1A1	Gout	Robust adjusted profile score (RAPS)	1	0.44 (0.18, 1.10)	0.0785007
ATP1A1	Gout	Wald ratio	1	0.44 (0.20, 1.00)	0.0496222
ATP1A4	Gout	Inverse variance weighted	21	1.03 (0.97, 1.10)	0.300161
ATP1A4	Gout	Maximum likelihood	21	1.03 (0.97, 1.10)	0.296741
ATP1A4	Gout	MR Egger	21	1.02 (0.91, 1.14)	0.762504
ATP1A4	Gout	Robust adjusted profile score (RAPS)	21	1.04 (0.97, 1.10)	0.284907
ATP1A4	Gout	Weighted median	21	1.04 (0.96, 1.13)	0.321253
ATP1A4	Gout	Weighted mode	21	1.05 (0.97, 1.14)	0.260695
ATP1B1	Gout	Inverse variance weighted	31	0.95 (0.90, 1.01)	0.0912944
ATP1B1	Gout	Maximum likelihood	31	0.95 (0.91, 1.00)	0.0483345
ATP1B1	Gout	MR Egger	31	1.04 (0.93, 1.16)	0.543011
ATP1B1	Gout	Robust adjusted profile score (RAPS)	31	0.95 (0.90, 1.00)	0.0543863
ATP1B1	Gout	Weighted median	31	0.98 (0.91, 1.05)	0.50377
ATP1B1	Gout	Weighted mode	31	0.96 (0.90, 1.03)	0.273186
ATP1B2	Gout	Inverse variance weighted	11	1.11 (0.99, 1.24)	0.0631839
ATP1B2	Gout	Maximum likelihood	11	1.11 (1.00, 1.23)	0.0491068
ATP1B2	Gout	MR Egger	11	1.15 (0.97, 1.37)	0.139376
ATP1B2	Gout	Robust adjusted profile score (RAPS)	11	1.11 (1.00, 1.24)	0.0586171
ATP1B2	Gout	Weighted median	11	1.14 (1.01, 1.29)	0.0333158
ATP1B2	Gout	Weighted mode	11	1.17 (1.03, 1.32)	0.0307313
ATP1B3	Gout	Inverse variance weighted	4	1.01 (0.69, 1.47)	0.961396
ATP1B3	Gout	Maximum likelihood	4	1.01 (0.75, 1.36)	0.949625
ATP1B3	Gout	MR Egger	4	1.96 (0.42, 9.09)	0.479362
ATP1B3	Gout	Robust adjusted profile score (RAPS)	4	1.06 (0.74, 1.52)	0.766776
ATP1B3	Gout	Weighted median	4	1.16 (0.80, 1.68)	0.431678
ATP1B3	Gout	Weighted mode	4	1.18 (0.78, 1.78)	0.488482
ATP2A1	Gout	Inverse variance weighted	4	1.13 (0.89, 1.43)	0.310818
ATP2A1	Gout	Maximum likelihood	4	1.13 (0.89, 1.43)	0.310841
ATP2A1	Gout	MR Egger	4	1.33 (0.41, 4.24)	0.681219
ATP2A1	Gout	Robust adjusted profile score (RAPS)	4	1.13 (0.89, 1.44)	0.325386
ATP2A1	Gout	Weighted median	4	1.12 (0.85, 1.46)	0.417056
ATP2A1	Gout	Weighted mode	4	1.12 (0.83, 1.52)	0.503879
ATP2A2	Gout	Inverse variance weighted	3	1.18 (0.92, 1.50)	0.187416
ATP2A2	Gout	Maximum likelihood	3	1.18 (0.92, 1.50)	0.189706
ATP2A2	Gout	MR Egger	3	1.26 (0.63, 2.50)	0.629632
ATP2A2	Gout	Robust adjusted profile score (RAPS)	3	1.18 (0.92, 1.51)	0.201438
ATP2A2	Gout	Weighted median	3	1.17 (0.90, 1.52)	0.252279
ATP2A2	Gout	Weighted mode	3	1.12 (0.81, 1.56)	0.554388
ATP2A3	Gout	Inverse variance weighted	13	1.07 (0.96, 1.20)	0.231484
ATP2A3	Gout	Maximum likelihood	13	1.07 (0.96, 1.20)	0.223501
ATP2A3	Gout	MR Egger	13	1.32 (0.94, 1.85)	0.137361
ATP2A3	Gout	Robust adjusted profile score (RAPS)	13	1.08 (0.96, 1.22)	0.207409
ATP2A3	Gout	Weighted median	13	1.11 (0.96, 1.29)	0.169542
ATP2A3	Gout	Weighted mode	13	1.13 (0.94, 1.37)	0.227489
ATP2B2	Gout	Inverse variance weighted	2	0.84 (0.56, 1.27)	0.410745
ATP2B2	Gout	Maximum likelihood	2	0.84 (0.55, 1.27)	0.410505
ATP2B2	Gout	Robust adjusted profile score (RAPS)	2	0.84 (0.55, 1.29)	0.425967
ATP2B4	Gout	Inverse variance weighted	7	0.96 (0.68, 1.34)	0.80562
ATP2B4	Gout	Maximum likelihood	7	0.96 (0.74, 1.23)	0.740861
ATP2B4	Gout	MR Egger	7	2.36 (1.03, 5.37)	0.0967022
ATP2B4	Gout	Robust adjusted profile score (RAPS)	7	0.98 (0.70, 1.37)	0.916913
ATP2B4	Gout	Weighted median	7	1.04 (0.73, 1.48)	0.830079
ATP2B4	Gout	Weighted mode	7	1.05 (0.71, 1.55)	0.821204
ATP2C1	Gout	Inverse variance weighted	6	1.03 (0.84, 1.26)	0.799374
ATP2C1	Gout	Maximum likelihood	6	1.03 (0.87, 1.21)	0.751742
ATP2C1	Gout	MR Egger	6	1.00 (0.56, 1.78)	0.995015
ATP2C1	Gout	Robust adjusted profile score (RAPS)	6	0.99 (0.84, 1.18)	0.926948
ATP2C1	Gout	Weighted median	6	1.00 (0.81, 1.23)	0.988002
ATP2C1	Gout	Weighted mode	6	0.91 (0.70, 1.18)	0.49965
ATP2C2	Gout	Inverse variance weighted	23	1.09 (1.00, 1.18)	0.0488153
ATP2C2	Gout	Maximum likelihood	23	1.09 (1.01, 1.17)	0.0310073
ATP2C2	Gout	MR Egger	23	1.17 (1.01, 1.37)	0.053564
ATP2C2	Gout	Robust adjusted profile score (RAPS)	23	1.08 (0.99, 1.17)	0.0707171
ATP2C2	Gout	Weighted median	23	1.13 (1.02, 1.26)	0.0246053
ATP2C2	Gout	Weighted mode	23	1.11 (1.00, 1.23)	0.0545678
ATP7B	Gout	Inverse variance weighted	16	0.98 (0.91, 1.06)	0.645225
ATP7B	Gout	Maximum likelihood	16	0.98 (0.91, 1.06)	0.645126
ATP7B	Gout	MR Egger	16	0.96 (0.82, 1.13)	0.624115
ATP7B	Gout	Robust adjusted profile score (RAPS)	16	0.98 (0.90, 1.06)	0.574386
ATP7B	Gout	Weighted median	16	0.97 (0.87, 1.09)	0.629535
ATP7B	Gout	Weighted mode	16	0.97 (0.87, 1.09)	0.647557
ATR	Gout	Robust adjusted profile score (RAPS)	1	1.64 (0.93, 2.90)	0.0860696
ATR	Gout	Wald ratio	1	1.64 (0.97, 2.78)	0.0643896
ATRAID	Gout	Inverse variance weighted	22	0.81 (0.73, 0.90)	6.25206e-05
ATRAID	Gout	Maximum likelihood	22	0.81 (0.76, 0.87)	6.08044e-10
ATRAID	Gout	MR Egger	22	0.80 (0.66, 0.96)	0.0291228
ATRAID	Gout	Robust adjusted profile score (RAPS)	22	0.80 (0.72, 0.90)	0.000104152
ATRAID	Gout	Weighted median	22	0.79 (0.73, 0.86)	9.88725e-08
ATRAID	Gout	Weighted mode	22	0.79 (0.73, 0.86)	2.72725e-05
ATRN	Gout	Inverse variance weighted	3	0.92 (0.71, 1.18)	0.503587
ATRN	Gout	Maximum likelihood	3	0.92 (0.71, 1.18)	0.50381
ATRN	Gout	MR Egger	3	0.75 (0.25, 2.22)	0.693767
ATRN	Gout	Robust adjusted profile score (RAPS)	3	0.92 (0.70, 1.19)	0.515287
ATRN	Gout	Weighted median	3	0.92 (0.70, 1.21)	0.547437
ATRN	Gout	Weighted mode	3	0.91 (0.65, 1.28)	0.642844
AURKA	Gout	Inverse variance weighted	4	1.36 (1.01, 1.84)	0.0453189
AURKA	Gout	Maximum likelihood	4	1.36 (1.00, 1.87)	0.0510555
AURKA	Gout	MR Egger	4	1.21 (0.74, 1.97)	0.529474
AURKA	Gout	Robust adjusted profile score (RAPS)	4	1.36 (0.99, 1.88)	0.0558676
AURKA	Gout	Weighted median	4	1.31 (0.93, 1.84)	0.119777
AURKA	Gout	Weighted mode	4	1.31 (0.89, 1.93)	0.26535
AURKAIP1	Gout	Inverse variance weighted	2	1.89 (1.00, 3.55)	0.0495112
AURKAIP1	Gout	Maximum likelihood	2	1.95 (1.25, 3.04)	0.00299944
AURKAIP1	Gout	Robust adjusted profile score (RAPS)	2	2.19 (1.22, 3.94)	0.00853393
AURKB	Gout	Inverse variance weighted	10	1.01 (0.92, 1.10)	0.852513
AURKB	Gout	Maximum likelihood	10	1.01 (0.92, 1.10)	0.851692
AURKB	Gout	MR Egger	10	0.97 (0.80, 1.17)	0.725952
AURKB	Gout	Robust adjusted profile score (RAPS)	10	1.02 (0.92, 1.11)	0.748396
AURKB	Gout	Weighted median	10	1.02 (0.91, 1.14)	0.751368
AURKB	Gout	Weighted mode	10	1.01 (0.90, 1.14)	0.812356
AURKC	Gout	Inverse variance weighted	6	1.15 (0.94, 1.42)	0.169464
AURKC	Gout	Maximum likelihood	6	1.16 (0.94, 1.42)	0.168469
AURKC	Gout	MR Egger	6	1.05 (0.60, 1.83)	0.872553
AURKC	Gout	Robust adjusted profile score (RAPS)	6	1.16 (0.93, 1.43)	0.182479
AURKC	Gout	Weighted median	6	1.14 (0.90, 1.45)	0.281902
AURKC	Gout	Weighted mode	6	1.14 (0.87, 1.50)	0.396332
AXIN2	Gout	Inverse variance weighted	22	0.99 (0.94, 1.04)	0.598368
AXIN2	Gout	Maximum likelihood	22	0.99 (0.94, 1.04)	0.605604
AXIN2	Gout	MR Egger	22	0.95 (0.86, 1.04)	0.258678
AXIN2	Gout	Robust adjusted profile score (RAPS)	22	1.00 (0.94, 1.05)	0.920542
AXIN2	Gout	Weighted median	22	1.01 (0.94, 1.09)	0.76704
AXIN2	Gout	Weighted mode	22	1.01 (0.93, 1.09)	0.842861
AXL	Gout	Inverse variance weighted	9	0.90 (0.77, 1.05)	0.182219
AXL	Gout	Maximum likelihood	9	0.90 (0.78, 1.03)	0.127136
AXL	Gout	MR Egger	9	0.93 (0.54, 1.58)	0.784406
AXL	Gout	Robust adjusted profile score (RAPS)	9	0.87 (0.75, 1.02)	0.0776729
AXL	Gout	Weighted median	9	0.90 (0.75, 1.08)	0.246183
AXL	Gout	Weighted mode	9	0.91 (0.73, 1.13)	0.421491
AZIN1	Gout	Inverse variance weighted	16	1.00 (0.94, 1.07)	0.923563
AZIN1	Gout	Maximum likelihood	16	1.00 (0.94, 1.07)	0.923751
AZIN1	Gout	MR Egger	16	0.98 (0.85, 1.12)	0.767605
AZIN1	Gout	Robust adjusted profile score (RAPS)	16	1.00 (0.94, 1.08)	0.925545
AZIN1	Gout	Weighted median	16	1.01 (0.93, 1.11)	0.781942
AZIN1	Gout	Weighted mode	16	1.01 (0.92, 1.12)	0.819948
AZU1	Gout	Robust adjusted profile score (RAPS)	1	1.32 (0.68, 2.55)	0.411472
AZU1	Gout	Wald ratio	1	1.32 (0.70, 2.49)	0.392077
B2M	Gout	Robust adjusted profile score (RAPS)	1	1.52 (1.05, 2.19)	0.0250137
B2M	Gout	Wald ratio	1	1.52 (1.07, 2.15)	0.0186596
B4GALT1	Gout	Inverse variance weighted	13	0.98 (0.90, 1.06)	0.538429
B4GALT1	Gout	Maximum likelihood	13	0.98 (0.90, 1.05)	0.535969
B4GALT1	Gout	MR Egger	13	1.01 (0.88, 1.16)	0.866687
B4GALT1	Gout	Robust adjusted profile score (RAPS)	13	0.98 (0.90, 1.06)	0.602952
B4GALT1	Gout	Weighted median	13	1.01 (0.91, 1.11)	0.87887
B4GALT1	Gout	Weighted mode	13	1.00 (0.91, 1.09)	0.984983
BACE1	Gout	Inverse variance weighted	16	0.95 (0.88, 1.03)	0.216485
BACE1	Gout	Maximum likelihood	16	0.95 (0.88, 1.02)	0.168692
BACE1	Gout	MR Egger	16	0.95 (0.80, 1.12)	0.52808
BACE1	Gout	Robust adjusted profile score (RAPS)	16	0.95 (0.88, 1.04)	0.283482
BACE1	Gout	Weighted median	16	0.94 (0.85, 1.04)	0.268589
BACE1	Gout	Weighted mode	16	0.93 (0.85, 1.02)	0.162546
BACE2	Gout	Inverse variance weighted	16	1.07 (0.96, 1.19)	0.21986
BACE2	Gout	Maximum likelihood	16	1.07 (0.98, 1.17)	0.115844
BACE2	Gout	MR Egger	16	1.11 (0.90, 1.36)	0.365979
BACE2	Gout	Robust adjusted profile score (RAPS)	16	1.08 (0.96, 1.21)	0.199927
BACE2	Gout	Weighted median	16	1.10 (0.98, 1.24)	0.106343
BACE2	Gout	Weighted mode	16	1.11 (0.98, 1.24)	0.117474
BAD	Gout	Inverse variance weighted	2	0.82 (0.54, 1.26)	0.372245
BAD	Gout	Maximum likelihood	2	0.82 (0.54, 1.26)	0.374198
BAD	Gout	Robust adjusted profile score (RAPS)	2	0.82 (0.53, 1.28)	0.386693
BAMBI	Gout	Inverse variance weighted	19	0.95 (0.88, 1.02)	0.172042
BAMBI	Gout	Maximum likelihood	19	0.95 (0.88, 1.02)	0.169557
BAMBI	Gout	MR Egger	19	0.90 (0.78, 1.03)	0.151386
BAMBI	Gout	Robust adjusted profile score (RAPS)	19	0.95 (0.88, 1.02)	0.169546
BAMBI	Gout	Weighted median	19	0.91 (0.82, 1.00)	0.0622084
BAMBI	Gout	Weighted mode	19	0.91 (0.83, 1.01)	0.0812068
BCAT1	Gout	Inverse variance weighted	50	1.00 (0.96, 1.04)	0.962275
BCAT1	Gout	Maximum likelihood	50	1.00 (0.97, 1.03)	0.955724
BCAT1	Gout	MR Egger	50	0.98 (0.92, 1.04)	0.544632
BCAT1	Gout	Robust adjusted profile score (RAPS)	50	1.00 (0.96, 1.04)	0.832628
BCAT1	Gout	Weighted median	50	1.02 (0.97, 1.08)	0.442399
BCAT1	Gout	Weighted mode	50	1.01 (0.95, 1.07)	0.723425
BCL2	Gout	Inverse variance weighted	5	1.13 (0.83, 1.53)	0.451759
BCL2	Gout	Maximum likelihood	5	1.13 (0.86, 1.48)	0.367026
BCL2	Gout	MR Egger	5	0.81 (0.37, 1.80)	0.642422
BCL2	Gout	Robust adjusted profile score (RAPS)	5	1.12 (0.82, 1.55)	0.470769
BCL2	Gout	Weighted median	5	1.07 (0.76, 1.49)	0.712558
BCL2	Gout	Weighted mode	5	0.88 (0.58, 1.33)	0.568204
BCL2A1	Gout	Inverse variance weighted	9	0.97 (0.86, 1.10)	0.648763
BCL2A1	Gout	Maximum likelihood	9	0.97 (0.89, 1.06)	0.516155
BCL2A1	Gout	MR Egger	9	1.10 (0.83, 1.44)	0.536869
BCL2A1	Gout	Robust adjusted profile score (RAPS)	9	0.95 (0.87, 1.05)	0.311857
BCL2A1	Gout	Weighted median	9	0.97 (0.87, 1.08)	0.587052
BCL2A1	Gout	Weighted mode	9	0.96 (0.85, 1.07)	0.460779
BCL2L1	Gout	Robust adjusted profile score (RAPS)	1	2.06 (1.26, 3.37)	0.00401957
BCL2L1	Gout	Wald ratio	1	2.06 (1.33, 3.20)	0.001235
BCL2L2	Gout	Inverse variance weighted	2	1.33 (0.83, 2.14)	0.232473
BCL2L2	Gout	Maximum likelihood	2	1.33 (0.83, 2.14)	0.233732
BCL2L2	Gout	Robust adjusted profile score (RAPS)	2	1.33 (0.81, 2.19)	0.254589
BCR	Gout	Inverse variance weighted	29	0.95 (0.90, 1.00)	0.0488935
BCR	Gout	Maximum likelihood	29	0.95 (0.91, 0.99)	0.0214613
BCR	Gout	MR Egger	29	1.01 (0.93, 1.11)	0.774628
BCR	Gout	Robust adjusted profile score (RAPS)	29	0.95 (0.91, 1.00)	0.0687252
BCR	Gout	Weighted median	29	0.96 (0.90, 1.02)	0.214254
BCR	Gout	Weighted mode	29	0.99 (0.93, 1.04)	0.603458
BGLAP	Gout	Inverse variance weighted	2	0.81 (0.10, 6.42)	0.838509
BGLAP	Gout	Maximum likelihood	2	0.74 (0.36, 1.54)	0.423776
BGLAP	Gout	Robust adjusted profile score (RAPS)	2	0.60 (0.11, 3.35)	0.564018
BICD1	Gout	Inverse variance weighted	15	1.03 (0.90, 1.18)	0.670699
BICD1	Gout	Maximum likelihood	15	1.03 (0.90, 1.18)	0.668268
BICD1	Gout	MR Egger	15	1.24 (0.88, 1.75)	0.239919
BICD1	Gout	Robust adjusted profile score (RAPS)	15	1.04 (0.90, 1.19)	0.599904
BICD1	Gout	Weighted median	15	1.03 (0.86, 1.24)	0.719101
BICD1	Gout	Weighted mode	15	1.08 (0.88, 1.31)	0.475275
BIRC2	Gout	Inverse variance weighted	4	1.09 (0.66, 1.80)	0.738971
BIRC2	Gout	Maximum likelihood	4	1.09 (0.78, 1.54)	0.603725
BIRC2	Gout	MR Egger	4	0.69 (0.15, 3.26)	0.683834
BIRC2	Gout	Robust adjusted profile score (RAPS)	4	1.03 (0.63, 1.68)	0.90385
BIRC2	Gout	Weighted median	4	0.96 (0.63, 1.46)	0.834629
BIRC2	Gout	Weighted mode	4	0.97 (0.62, 1.51)	0.889741
BIRC3	Gout	Inverse variance weighted	5	0.99 (0.84, 1.16)	0.859108
BIRC3	Gout	Maximum likelihood	5	0.99 (0.87, 1.11)	0.81082
BIRC3	Gout	MR Egger	5	1.01 (0.77, 1.33)	0.943707
BIRC3	Gout	Robust adjusted profile score (RAPS)	5	0.98 (0.84, 1.15)	0.842748
BIRC3	Gout	Weighted median	5	1.00 (0.87, 1.15)	0.985548
BIRC3	Gout	Weighted mode	5	1.01 (0.87, 1.16)	0.936332
BIRC5	Gout	Inverse variance weighted	8	0.98 (0.87, 1.11)	0.777146
BIRC5	Gout	Maximum likelihood	8	0.98 (0.87, 1.11)	0.774744
BIRC5	Gout	MR Egger	8	1.05 (0.83, 1.33)	0.68681
BIRC5	Gout	Robust adjusted profile score (RAPS)	8	0.98 (0.87, 1.12)	0.804758
BIRC5	Gout	Weighted median	8	1.00 (0.86, 1.16)	0.955099
BIRC5	Gout	Weighted mode	8	1.00 (0.86, 1.18)	0.956877
BLK	Gout	Inverse variance weighted	47	0.99 (0.95, 1.04)	0.751699
BLK	Gout	Maximum likelihood	47	0.99 (0.95, 1.04)	0.753071
BLK	Gout	MR Egger	47	0.99 (0.89, 1.10)	0.832078
BLK	Gout	Robust adjusted profile score (RAPS)	47	0.99 (0.94, 1.04)	0.754051
BLK	Gout	Weighted median	47	0.98 (0.91, 1.05)	0.568989
BLK	Gout	Weighted mode	47	1.00 (0.92, 1.07)	0.89747
BLM	Gout	Inverse variance weighted	42	0.98 (0.95, 1.02)	0.303853
BLM	Gout	Maximum likelihood	42	0.98 (0.95, 1.02)	0.301716
BLM	Gout	MR Egger	42	0.98 (0.90, 1.05)	0.530389
BLM	Gout	Robust adjusted profile score (RAPS)	42	0.98 (0.95, 1.02)	0.283055
BLM	Gout	Weighted median	42	0.98 (0.93, 1.02)	0.319812
BLM	Gout	Weighted mode	42	0.98 (0.94, 1.02)	0.312525
BMP1	Gout	Inverse variance weighted	12	1.04 (0.95, 1.13)	0.431589
BMP1	Gout	Maximum likelihood	12	1.04 (0.95, 1.13)	0.433867
BMP1	Gout	MR Egger	12	0.95 (0.77, 1.17)	0.627534
BMP1	Gout	Robust adjusted profile score (RAPS)	12	1.03 (0.94, 1.14)	0.473724
BMP1	Gout	Weighted median	12	0.99 (0.88, 1.12)	0.926112
BMP1	Gout	Weighted mode	12	0.99 (0.86, 1.13)	0.867845
BMP2K	Gout	Inverse variance weighted	5	1.10 (0.86, 1.40)	0.440171
BMP2K	Gout	Maximum likelihood	5	1.10 (0.96, 1.26)	0.163186
BMP2K	Gout	MR Egger	5	0.88 (0.66, 1.16)	0.424285
BMP2K	Gout	Robust adjusted profile score (RAPS)	5	1.05 (0.85, 1.30)	0.6258
BMP2K	Gout	Weighted median	5	1.09 (0.90, 1.32)	0.397618
BMP2K	Gout	Weighted mode	5	1.05 (0.86, 1.29)	0.657002
BMP3	Gout	Robust adjusted profile score (RAPS)	1	1.82 (0.69, 4.76)	0.223439
BMP3	Gout	Wald ratio	1	1.82 (0.74, 4.48)	0.194009
BMP4	Gout	Inverse variance weighted	3	0.95 (0.66, 1.36)	0.772583
BMP4	Gout	Maximum likelihood	3	0.95 (0.66, 1.36)	0.771318
BMP4	Gout	MR Egger	3	0.30 (0.03, 2.97)	0.490228
BMP4	Gout	Robust adjusted profile score (RAPS)	3	0.95 (0.65, 1.38)	0.778845
BMP4	Gout	Weighted median	3	1.09 (0.71, 1.68)	0.695227
BMP4	Gout	Weighted mode	3	1.10 (0.64, 1.89)	0.767365
BMP6	Gout	Inverse variance weighted	15	1.05 (0.87, 1.27)	0.631409
BMP6	Gout	Maximum likelihood	15	1.05 (0.94, 1.18)	0.401499
BMP6	Gout	MR Egger	15	1.22 (0.80, 1.85)	0.371248
BMP6	Gout	Robust adjusted profile score (RAPS)	15	1.09 (0.90, 1.31)	0.400057
BMP6	Gout	Weighted median	15	1.08 (0.89, 1.31)	0.453369
BMP6	Gout	Weighted mode	15	1.19 (0.90, 1.58)	0.236762
BMP8A	Gout	Inverse variance weighted	7	1.01 (0.96, 1.06)	0.654758
BMP8A	Gout	Maximum likelihood	7	1.01 (0.96, 1.06)	0.645544
BMP8A	Gout	MR Egger	7	1.00 (0.88, 1.14)	0.946255
BMP8A	Gout	Robust adjusted profile score (RAPS)	7	1.01 (0.96, 1.06)	0.688542
BMP8A	Gout	Weighted median	7	1.00 (0.94, 1.06)	0.988856
BMP8A	Gout	Weighted mode	7	1.00 (0.95, 1.06)	0.889133
BMP8B	Gout	Inverse variance weighted	3	0.88 (0.56, 1.37)	0.557669
BMP8B	Gout	Maximum likelihood	3	0.87 (0.69, 1.11)	0.261102
BMP8B	Gout	MR Egger	3	0.76 (0.29, 1.95)	0.666712
BMP8B	Gout	Robust adjusted profile score (RAPS)	3	0.83 (0.65, 1.06)	0.131642
BMP8B	Gout	Weighted median	3	0.79 (0.62, 1.03)	0.0777168
BMP8B	Gout	Weighted mode	3	0.77 (0.60, 1.00)	0.187092
BMPR1A	Gout	Inverse variance weighted	8	0.97 (0.83, 1.12)	0.6386
BMPR1A	Gout	Maximum likelihood	8	0.96 (0.83, 1.12)	0.63659
BMPR1A	Gout	MR Egger	8	0.97 (0.62, 1.52)	0.888811
BMPR1A	Gout	Robust adjusted profile score (RAPS)	8	0.97 (0.83, 1.13)	0.689326
BMPR1A	Gout	Weighted median	8	0.96 (0.79, 1.16)	0.684872
BMPR1A	Gout	Weighted mode	8	0.97 (0.76, 1.23)	0.795144
BMPR2	Gout	Inverse variance weighted	15	1.14 (1.06, 1.21)	0.000178673
BMPR2	Gout	Maximum likelihood	15	1.14 (1.06, 1.21)	0.000183975
BMPR2	Gout	MR Egger	15	1.12 (0.90, 1.38)	0.330509
BMPR2	Gout	Robust adjusted profile score (RAPS)	15	1.14 (1.06, 1.22)	0.000266444
BMPR2	Gout	Weighted median	15	1.16 (1.06, 1.26)	0.00115746
BMPR2	Gout	Weighted mode	15	1.15 (1.05, 1.25)	0.00772689
BOLA1	Gout	Robust adjusted profile score (RAPS)	1	1.03 (0.68, 1.55)	0.897267
BOLA1	Gout	Wald ratio	1	1.03 (0.69, 1.53)	0.894598
BOLA3	Gout	Robust adjusted profile score (RAPS)	1	1.51 (0.79, 2.89)	0.215487
BOLA3	Gout	Wald ratio	1	1.51 (0.81, 2.79)	0.192444
BPHL	Gout	Inverse variance weighted	10	1.04 (0.90, 1.20)	0.626499
BPHL	Gout	Maximum likelihood	10	1.04 (0.90, 1.20)	0.614727
BPHL	Gout	MR Egger	10	0.87 (0.63, 1.20)	0.41664
BPHL	Gout	Robust adjusted profile score (RAPS)	10	1.05 (0.90, 1.22)	0.541257
BPHL	Gout	Weighted median	10	1.08 (0.89, 1.31)	0.435327
BPHL	Gout	Weighted mode	10	1.09 (0.88, 1.35)	0.446116
BPI	Gout	Inverse variance weighted	38	1.00 (0.95, 1.05)	0.95488
BPI	Gout	Maximum likelihood	38	1.00 (0.96, 1.04)	0.946001
BPI	Gout	MR Egger	38	0.99 (0.90, 1.09)	0.811907
BPI	Gout	Robust adjusted profile score (RAPS)	38	1.01 (0.96, 1.07)	0.641376
BPI	Gout	Weighted median	38	1.00 (0.94, 1.06)	0.883363
BPI	Gout	Weighted mode	38	1.00 (0.94, 1.07)	0.895193
BPNT1	Gout	Inverse variance weighted	3	0.84 (0.61, 1.15)	0.27301
BPNT1	Gout	Maximum likelihood	3	0.83 (0.60, 1.15)	0.272244
BPNT1	Gout	MR Egger	3	1.00 (0.26, 3.80)	0.997442
BPNT1	Gout	Robust adjusted profile score (RAPS)	3	0.83 (0.60, 1.17)	0.289159
BPNT1	Gout	Weighted median	3	0.78 (0.56, 1.11)	0.169316
BPNT1	Gout	Weighted mode	3	0.77 (0.52, 1.15)	0.334338
BRAF	Gout	Robust adjusted profile score (RAPS)	1	0.52 (0.31, 0.86)	0.0112918
BRAF	Gout	Wald ratio	1	0.52 (0.33, 0.81)	0.0042271
BRCA1	Gout	Inverse variance weighted	16	0.87 (0.79, 0.95)	0.0014255
BRCA1	Gout	Maximum likelihood	16	0.87 (0.79, 0.95)	0.0016852
BRCA1	Gout	MR Egger	16	0.81 (0.61, 1.07)	0.164709
BRCA1	Gout	Robust adjusted profile score (RAPS)	16	0.87 (0.79, 0.95)	0.00206266
BRCA1	Gout	Weighted median	16	0.85 (0.76, 0.95)	0.00388445
BRCA1	Gout	Weighted mode	16	0.85 (0.76, 0.95)	0.011341
BRD2	Gout	Inverse variance weighted	10	1.01 (0.90, 1.13)	0.901466
BRD2	Gout	Maximum likelihood	10	1.01 (0.90, 1.13)	0.899747
BRD2	Gout	MR Egger	10	1.01 (0.82, 1.24)	0.913436
BRD2	Gout	Robust adjusted profile score (RAPS)	10	1.01 (0.89, 1.13)	0.904251
BRD2	Gout	Weighted median	10	0.99 (0.84, 1.16)	0.882157
BRD2	Gout	Weighted mode	10	0.98 (0.83, 1.16)	0.820396
BRD3	Gout	Inverse variance weighted	20	1.01 (0.95, 1.08)	0.674588
BRD3	Gout	Maximum likelihood	20	1.01 (0.96, 1.07)	0.631793
BRD3	Gout	MR Egger	20	0.99 (0.87, 1.11)	0.829571
BRD3	Gout	Robust adjusted profile score (RAPS)	20	1.01 (0.96, 1.07)	0.625936
BRD3	Gout	Weighted median	20	1.01 (0.94, 1.09)	0.778429
BRD3	Gout	Weighted mode	20	1.00 (0.92, 1.08)	0.9551
BRPF3	Gout	Inverse variance weighted	4	0.95 (0.68, 1.32)	0.756301
BRPF3	Gout	Maximum likelihood	4	0.95 (0.73, 1.23)	0.68512
BRPF3	Gout	MR Egger	4	1.08 (0.23, 5.00)	0.930316
BRPF3	Gout	Robust adjusted profile score (RAPS)	4	0.95 (0.72, 1.26)	0.734557
BRPF3	Gout	Weighted median	4	0.96 (0.69, 1.35)	0.821705
BRPF3	Gout	Weighted mode	4	1.05 (0.62, 1.77)	0.873299
BRSK1	Gout	Inverse variance weighted	6	0.93 (0.79, 1.10)	0.386901
BRSK1	Gout	Maximum likelihood	6	0.93 (0.80, 1.08)	0.328245
BRSK1	Gout	MR Egger	6	1.56 (0.79, 3.08)	0.267385
BRSK1	Gout	Robust adjusted profile score (RAPS)	6	0.91 (0.75, 1.10)	0.335734
BRSK1	Gout	Weighted median	6	0.93 (0.77, 1.14)	0.508324
BRSK1	Gout	Weighted mode	6	1.09 (0.90, 1.33)	0.42467
BRSK2	Gout	Robust adjusted profile score (RAPS)	1	1.45 (0.88, 2.39)	0.148766
BRSK2	Gout	Wald ratio	1	1.45 (0.90, 2.33)	0.128897
BSG	Gout	Inverse variance weighted	18	1.02 (0.97, 1.08)	0.390527
BSG	Gout	Maximum likelihood	18	1.02 (0.97, 1.07)	0.371072
BSG	Gout	MR Egger	18	1.01 (0.93, 1.10)	0.758918
BSG	Gout	Robust adjusted profile score (RAPS)	18	1.02 (0.97, 1.08)	0.423317
BSG	Gout	Weighted median	18	1.04 (0.97, 1.11)	0.294329
BSG	Gout	Weighted mode	18	1.03 (0.97, 1.11)	0.342402
BST1	Gout	Inverse variance weighted	23	1.02 (0.98, 1.06)	0.430828
BST1	Gout	Maximum likelihood	23	1.02 (0.98, 1.06)	0.427317
BST1	Gout	MR Egger	23	0.91 (0.81, 1.01)	0.084958
BST1	Gout	Robust adjusted profile score (RAPS)	23	1.01 (0.97, 1.05)	0.537124
BST1	Gout	Weighted median	23	1.00 (0.95, 1.06)	0.857958
BST1	Gout	Weighted mode	23	1.00 (0.95, 1.05)	0.963515
BST2	Gout	Inverse variance weighted	4	1.48 (0.82, 2.66)	0.190566
BST2	Gout	Maximum likelihood	4	1.55 (1.15, 2.10)	0.00401805
BST2	Gout	MR Egger	4	0.71 (0.44, 1.15)	0.299009
BST2	Gout	Robust adjusted profile score (RAPS)	4	1.21 (0.77, 1.89)	0.399938
BST2	Gout	Weighted median	4	1.04 (0.72, 1.52)	0.823456
BST2	Gout	Weighted mode	4	1.08 (0.75, 1.54)	0.713565
BTD	Gout	Inverse variance weighted	2	0.93 (0.68, 1.26)	0.633888
BTD	Gout	Maximum likelihood	2	0.93 (0.68, 1.26)	0.629629
BTD	Gout	Robust adjusted profile score (RAPS)	2	0.93 (0.67, 1.27)	0.639667
BTLA	Gout	Inverse variance weighted	5	1.16 (0.90, 1.51)	0.259139
BTLA	Gout	Maximum likelihood	5	1.17 (0.91, 1.50)	0.226962
BTLA	Gout	MR Egger	5	1.02 (0.50, 2.09)	0.96028
BTLA	Gout	Robust adjusted profile score (RAPS)	5	1.15 (0.86, 1.53)	0.353129
BTLA	Gout	Weighted median	5	1.20 (0.86, 1.69)	0.280549
BTLA	Gout	Weighted mode	5	0.89 (0.52, 1.51)	0.685808
BTN3A1	Gout	Inverse variance weighted	16	1.01 (0.94, 1.09)	0.775655
BTN3A1	Gout	Maximum likelihood	16	1.01 (0.95, 1.07)	0.705122
BTN3A1	Gout	MR Egger	16	0.94 (0.79, 1.12)	0.502215
BTN3A1	Gout	Robust adjusted profile score (RAPS)	16	1.02 (0.93, 1.12)	0.681905
BTN3A1	Gout	Weighted median	16	0.98 (0.91, 1.06)	0.646878
BTN3A1	Gout	Weighted mode	16	0.98 (0.91, 1.06)	0.636275
BTN3A2	Gout	Inverse variance weighted	23	0.96 (0.93, 0.98)	0.00270289
BTN3A2	Gout	Maximum likelihood	23	0.96 (0.93, 0.98)	0.00120355
BTN3A2	Gout	MR Egger	23	0.96 (0.90, 1.01)	0.144793
BTN3A2	Gout	Robust adjusted profile score (RAPS)	23	0.96 (0.92, 0.99)	0.0100604
BTN3A2	Gout	Weighted median	23	0.95 (0.92, 0.99)	0.00508415
BTN3A2	Gout	Weighted mode	23	0.95 (0.93, 0.98)	0.00558591
BTN3A3	Gout	Inverse variance weighted	8	0.94 (0.79, 1.11)	0.46723
BTN3A3	Gout	Maximum likelihood	8	0.94 (0.79, 1.11)	0.459578
BTN3A3	Gout	MR Egger	8	1.08 (0.75, 1.55)	0.692161
BTN3A3	Gout	Robust adjusted profile score (RAPS)	8	0.95 (0.79, 1.15)	0.597221
BTN3A3	Gout	Weighted median	8	0.96 (0.76, 1.20)	0.694823
BTN3A3	Gout	Weighted mode	8	0.94 (0.71, 1.25)	0.684257
BTNL8	Gout	Inverse variance weighted	23	0.97 (0.93, 1.02)	0.26519
BTNL8	Gout	Maximum likelihood	23	0.97 (0.93, 1.02)	0.248173
BTNL8	Gout	MR Egger	23	1.02 (0.95, 1.09)	0.597975
BTNL8	Gout	Robust adjusted profile score (RAPS)	23	0.98 (0.92, 1.03)	0.363963
BTNL8	Gout	Weighted median	23	0.98 (0.92, 1.04)	0.474207
BTNL8	Gout	Weighted mode	23	0.98 (0.92, 1.03)	0.432776
C10orf54	Gout	Inverse variance weighted	16	1.02 (0.91, 1.15)	0.765193
C10orf54	Gout	Maximum likelihood	16	1.02 (0.90, 1.15)	0.763322
C10orf54	Gout	MR Egger	16	1.13 (0.87, 1.47)	0.372219
C10orf54	Gout	Robust adjusted profile score (RAPS)	16	1.01 (0.90, 1.15)	0.82364
C10orf54	Gout	Weighted median	16	1.03 (0.88, 1.22)	0.702075
C10orf54	Gout	Weighted mode	16	1.05 (0.85, 1.29)	0.657239
C11orf83	Gout	Inverse variance weighted	2	1.57 (1.20, 2.05)	0.00105022
C11orf83	Gout	Maximum likelihood	2	1.57 (1.19, 2.09)	0.00161428
C11orf83	Gout	Robust adjusted profile score (RAPS)	2	1.57 (1.18, 2.10)	0.00213614
C12orf39	Gout	Inverse variance weighted	16	1.04 (1.00, 1.09)	0.0701629
C12orf39	Gout	Maximum likelihood	16	1.04 (1.00, 1.09)	0.0691043
C12orf39	Gout	MR Egger	16	1.12 (1.03, 1.21)	0.0213222
C12orf39	Gout	Robust adjusted profile score (RAPS)	16	1.04 (0.99, 1.10)	0.112528
C12orf39	Gout	Weighted median	16	1.06 (0.99, 1.12)	0.0958271
C12orf39	Gout	Weighted mode	16	1.07 (1.01, 1.14)	0.0402922
C17orf72	Gout	Inverse variance weighted	13	1.08 (0.94, 1.24)	0.296365
C17orf72	Gout	Maximum likelihood	13	1.08 (0.95, 1.23)	0.238724
C17orf72	Gout	MR Egger	13	1.25 (0.83, 1.86)	0.308913
C17orf72	Gout	Robust adjusted profile score (RAPS)	13	1.08 (0.94, 1.24)	0.284879
C17orf72	Gout	Weighted median	13	1.11 (0.92, 1.34)	0.275031
C17orf72	Gout	Weighted mode	13	1.19 (0.91, 1.55)	0.235019
C17orf99	Gout	Inverse variance weighted	14	0.95 (0.85, 1.05)	0.31474
C17orf99	Gout	Maximum likelihood	14	0.95 (0.85, 1.05)	0.324525
C17orf99	Gout	MR Egger	14	1.03 (0.82, 1.30)	0.797209
C17orf99	Gout	Robust adjusted profile score (RAPS)	14	0.93 (0.83, 1.04)	0.194372
C17orf99	Gout	Weighted median	14	0.96 (0.82, 1.12)	0.584499
C17orf99	Gout	Weighted mode	14	0.81 (0.60, 1.11)	0.210135
C19orf10	Gout	Inverse variance weighted	5	1.25 (1.01, 1.53)	0.0391504
C19orf10	Gout	Maximum likelihood	5	1.25 (1.01, 1.54)	0.0403791
C19orf10	Gout	MR Egger	5	0.90 (0.48, 1.72)	0.777036
C19orf10	Gout	Robust adjusted profile score (RAPS)	5	1.25 (1.00, 1.55)	0.0466649
C19orf10	Gout	Weighted median	5	1.25 (0.97, 1.63)	0.0888009
C19orf10	Gout	Weighted mode	5	1.20 (0.90, 1.59)	0.278911
C1QA	Gout	Inverse variance weighted	19	0.98 (0.91, 1.06)	0.661963
C1QA	Gout	Maximum likelihood	19	0.98 (0.91, 1.06)	0.660171
C1QA	Gout	MR Egger	19	0.98 (0.86, 1.11)	0.764013
C1QA	Gout	Robust adjusted profile score (RAPS)	19	0.98 (0.91, 1.06)	0.66145
C1QA	Gout	Weighted median	19	0.97 (0.87, 1.07)	0.501156
C1QA	Gout	Weighted mode	19	0.97 (0.88, 1.08)	0.627963
C1QB	Gout	Inverse variance weighted	27	1.01 (0.96, 1.06)	0.791703
C1QB	Gout	Maximum likelihood	27	1.01 (0.95, 1.06)	0.790963
C1QB	Gout	MR Egger	27	0.98 (0.88, 1.08)	0.648837
C1QB	Gout	Robust adjusted profile score (RAPS)	27	1.01 (0.95, 1.06)	0.785763
C1QB	Gout	Weighted median	27	1.00 (0.92, 1.08)	0.933967
C1QB	Gout	Weighted mode	27	0.98 (0.90, 1.07)	0.7084
C1QC	Gout	Inverse variance weighted	12	1.02 (0.91, 1.15)	0.747799
C1QC	Gout	Maximum likelihood	12	1.02 (0.91, 1.15)	0.75367
C1QC	Gout	MR Egger	12	0.99 (0.79, 1.23)	0.900915
C1QC	Gout	Robust adjusted profile score (RAPS)	12	1.02 (0.90, 1.15)	0.774128
C1QC	Gout	Weighted median	12	0.99 (0.85, 1.15)	0.862415
C1QC	Gout	Weighted mode	12	0.98 (0.86, 1.12)	0.769413
C1QTNF6	Gout	Inverse variance weighted	28	1.00 (0.94, 1.06)	0.998465
C1QTNF6	Gout	Maximum likelihood	28	1.00 (0.95, 1.05)	0.998219
C1QTNF6	Gout	MR Egger	28	1.04 (0.94, 1.15)	0.474655
C1QTNF6	Gout	Robust adjusted profile score (RAPS)	28	1.00 (0.94, 1.07)	0.899999
C1QTNF6	Gout	Weighted median	28	1.00 (0.93, 1.07)	0.927835
C1QTNF6	Gout	Weighted mode	28	1.00 (0.93, 1.08)	0.919519
C2	Gout	Inverse variance weighted	4	1.36 (1.12, 1.65)	0.00179356
C2	Gout	Maximum likelihood	4	1.37 (1.12, 1.67)	0.00232099
C2	Gout	MR Egger	4	1.54 (0.88, 2.71)	0.269188
C2	Gout	Robust adjusted profile score (RAPS)	4	1.37 (1.11, 1.67)	0.00281472
C2	Gout	Weighted median	4	1.31 (1.05, 1.63)	0.0161384
C2	Gout	Weighted mode	4	1.31 (1.03, 1.66)	0.113731
C2orf40	Gout	Inverse variance weighted	17	1.02 (0.95, 1.09)	0.620204
C2orf40	Gout	Maximum likelihood	17	1.02 (0.95, 1.09)	0.620209
C2orf40	Gout	MR Egger	17	0.96 (0.86, 1.07)	0.474019
C2orf40	Gout	Robust adjusted profile score (RAPS)	17	1.02 (0.95, 1.09)	0.668162
C2orf40	Gout	Weighted median	17	1.01 (0.93, 1.10)	0.731744
C2orf40	Gout	Weighted mode	17	1.02 (0.94, 1.10)	0.669687
C3	Gout	Inverse variance weighted	6	0.84 (0.69, 1.02)	0.0768295
C3	Gout	Maximum likelihood	6	0.84 (0.69, 1.02)	0.0766677
C3	Gout	MR Egger	6	0.83 (0.29, 2.37)	0.742528
C3	Gout	Robust adjusted profile score (RAPS)	6	0.84 (0.68, 1.03)	0.0866576
C3	Gout	Weighted median	6	0.81 (0.62, 1.04)	0.0979142
C3	Gout	Weighted mode	6	0.80 (0.60, 1.06)	0.186644
C4A	Gout	Inverse variance weighted	8	0.99 (0.92, 1.07)	0.82613
C4A	Gout	Maximum likelihood	8	0.99 (0.94, 1.04)	0.748283
C4A	Gout	MR Egger	8	0.85 (0.72, 0.99)	0.0752723
C4A	Gout	Robust adjusted profile score (RAPS)	8	0.98 (0.91, 1.06)	0.6315
C4A	Gout	Weighted median	8	1.04 (0.96, 1.12)	0.359329
C4A	Gout	Weighted mode	8	1.02 (0.94, 1.11)	0.648953
C4B	Gout	Inverse variance weighted	3	1.04 (0.99, 1.09)	0.10163
C4B	Gout	Maximum likelihood	3	1.04 (1.00, 1.08)	0.0333934
C4B	Gout	MR Egger	3	1.04 (0.94, 1.15)	0.613045
C4B	Gout	Robust adjusted profile score (RAPS)	3	1.04 (1.00, 1.08)	0.0411743
C4B	Gout	Weighted median	3	1.04 (1.00, 1.08)	0.0547225
C4B	Gout	Weighted mode	3	1.05 (1.00, 1.10)	0.196653
C4BPA	Gout	Inverse variance weighted	26	0.99 (0.96, 1.01)	0.334315
C4BPA	Gout	Maximum likelihood	26	0.99 (0.96, 1.01)	0.334253
C4BPA	Gout	MR Egger	26	1.01 (0.97, 1.04)	0.724387
C4BPA	Gout	Robust adjusted profile score (RAPS)	26	0.99 (0.96, 1.02)	0.480526
C4BPA	Gout	Weighted median	26	1.00 (0.97, 1.03)	0.943853
C4BPA	Gout	Weighted mode	26	1.00 (0.97, 1.03)	0.988455
C4BPB	Gout	Inverse variance weighted	20	1.10 (1.01, 1.18)	0.0197957
C4BPB	Gout	Maximum likelihood	20	1.10 (1.02, 1.18)	0.0192704
C4BPB	Gout	MR Egger	20	1.06 (0.90, 1.26)	0.49004
C4BPB	Gout	Robust adjusted profile score (RAPS)	20	1.09 (1.01, 1.18)	0.0283044
C4BPB	Gout	Weighted median	20	1.10 (0.99, 1.22)	0.0786892
C4BPB	Gout	Weighted mode	20	1.10 (0.99, 1.22)	0.0889283
C5	Gout	Inverse variance weighted	29	1.01 (0.97, 1.05)	0.632536
C5	Gout	Maximum likelihood	29	1.01 (0.97, 1.05)	0.633461
C5	Gout	MR Egger	29	0.95 (0.85, 1.07)	0.385488
C5	Gout	Robust adjusted profile score (RAPS)	29	1.01 (0.97, 1.05)	0.542999
C5	Gout	Weighted median	29	1.03 (0.98, 1.08)	0.223783
C5	Gout	Weighted mode	29	1.04 (0.98, 1.11)	0.22565
C5AR1	Gout	Inverse variance weighted	2	1.10 (0.80, 1.52)	0.544372
C5AR1	Gout	Maximum likelihood	2	1.10 (0.80, 1.52)	0.544128
C5AR1	Gout	Robust adjusted profile score (RAPS)	2	1.10 (0.79, 1.54)	0.556204
C6orf120	Gout	Inverse variance weighted	11	1.09 (0.98, 1.21)	0.10346
C6orf120	Gout	Maximum likelihood	11	1.09 (0.98, 1.21)	0.10227
C6orf120	Gout	MR Egger	11	1.06 (0.84, 1.32)	0.6362
C6orf120	Gout	Robust adjusted profile score (RAPS)	11	1.09 (0.99, 1.22)	0.0926543
C6orf120	Gout	Weighted median	11	1.06 (0.94, 1.20)	0.35985
C6orf120	Gout	Weighted mode	11	1.06 (0.92, 1.21)	0.452723
C8G	Gout	Inverse variance weighted	10	0.98 (0.85, 1.11)	0.716963
C8G	Gout	Maximum likelihood	10	0.98 (0.85, 1.11)	0.716623
C8G	Gout	MR Egger	10	1.04 (0.73, 1.48)	0.845584
C8G	Gout	Robust adjusted profile score (RAPS)	10	0.98 (0.85, 1.12)	0.724556
C8G	Gout	Weighted median	10	0.97 (0.82, 1.16)	0.76358
C8G	Gout	Weighted mode	10	0.96 (0.78, 1.18)	0.697678
C9orf96	Gout	Inverse variance weighted	2	0.72 (0.49, 1.04)	0.0789526
C9orf96	Gout	Maximum likelihood	2	0.72 (0.49, 1.05)	0.0869468
C9orf96	Gout	Robust adjusted profile score (RAPS)	2	0.72 (0.48, 1.07)	0.0999829
CA1	Gout	Inverse variance weighted	2	0.78 (0.39, 1.57)	0.48713
CA1	Gout	Maximum likelihood	2	0.78 (0.45, 1.33)	0.356761
CA1	Gout	Robust adjusted profile score (RAPS)	2	0.77 (0.42, 1.41)	0.390295
CA11	Gout	Inverse variance weighted	7	0.89 (0.76, 1.03)	0.125333
CA11	Gout	Maximum likelihood	7	0.89 (0.80, 0.98)	0.022406
CA11	Gout	MR Egger	7	1.20 (0.90, 1.58)	0.266402
CA11	Gout	Robust adjusted profile score (RAPS)	7	0.91 (0.78, 1.05)	0.197904
CA11	Gout	Weighted median	7	0.95 (0.83, 1.08)	0.401669
CA11	Gout	Weighted mode	7	0.99 (0.86, 1.13)	0.886214
CA13	Gout	Inverse variance weighted	9	0.99 (0.87, 1.12)	0.830968
CA13	Gout	Maximum likelihood	9	0.99 (0.87, 1.11)	0.818298
CA13	Gout	MR Egger	9	1.06 (0.75, 1.50)	0.745776
CA13	Gout	Robust adjusted profile score (RAPS)	9	0.98 (0.86, 1.10)	0.695729
CA13	Gout	Weighted median	9	0.98 (0.86, 1.13)	0.808723
CA13	Gout	Weighted mode	9	0.98 (0.84, 1.15)	0.814245
CA14	Gout	Robust adjusted profile score (RAPS)	1	1.00 (0.84, 1.18)	0.955256
CA14	Gout	Wald ratio	1	1.00 (0.84, 1.18)	0.954094
CA2	Gout	Inverse variance weighted	17	1.07 (0.99, 1.16)	0.101106
CA2	Gout	Maximum likelihood	17	1.07 (1.01, 1.14)	0.0309763
CA2	Gout	MR Egger	17	0.96 (0.77, 1.20)	0.742206
CA2	Gout	Robust adjusted profile score (RAPS)	17	1.08 (1.00, 1.16)	0.0539036
CA2	Gout	Weighted median	17	1.03 (0.94, 1.12)	0.553024
CA2	Gout	Weighted mode	17	1.01 (0.93, 1.11)	0.747518
CA3	Gout	Robust adjusted profile score (RAPS)	1	0.97 (0.45, 2.09)	0.941033
CA3	Gout	Wald ratio	1	0.97 (0.46, 2.05)	0.939498
CA4	Gout	Inverse variance weighted	2	0.99 (0.86, 1.14)	0.928692
CA4	Gout	Maximum likelihood	2	0.99 (0.86, 1.14)	0.928646
CA4	Gout	Robust adjusted profile score (RAPS)	2	0.99 (0.86, 1.15)	0.930505
CA6	Gout	Inverse variance weighted	23	1.05 (0.98, 1.12)	0.160188
CA6	Gout	Maximum likelihood	23	1.05 (0.98, 1.12)	0.154217
CA6	Gout	MR Egger	23	1.11 (1.00, 1.24)	0.0619186
CA6	Gout	Robust adjusted profile score (RAPS)	23	1.04 (0.98, 1.11)	0.221962
CA6	Gout	Weighted median	23	1.06 (0.97, 1.17)	0.194133
CA6	Gout	Weighted mode	23	1.06 (0.97, 1.16)	0.218556
CA8	Gout	Inverse variance weighted	12	1.05 (0.91, 1.21)	0.52256
CA8	Gout	Maximum likelihood	12	1.05 (0.95, 1.16)	0.365655
CA8	Gout	MR Egger	12	1.25 (0.82, 1.91)	0.326999
CA8	Gout	Robust adjusted profile score (RAPS)	12	1.03 (0.90, 1.19)	0.620894
CA8	Gout	Weighted median	12	1.09 (0.94, 1.27)	0.260487
CA8	Gout	Weighted mode	12	1.12 (0.97, 1.30)	0.157847
CACNA1A	Gout	Inverse variance weighted	7	0.81 (0.64, 1.02)	0.0779214
CACNA1A	Gout	Maximum likelihood	7	0.81 (0.65, 1.00)	0.0503667
CACNA1A	Gout	MR Egger	7	1.15 (0.42, 3.15)	0.800029
CACNA1A	Gout	Robust adjusted profile score (RAPS)	7	0.79 (0.63, 0.99)	0.0389422
CACNA1A	Gout	Weighted median	7	0.72 (0.55, 0.96)	0.0239747
CACNA1A	Gout	Weighted mode	7	0.70 (0.51, 0.95)	0.0607104
CACNA1C	Gout	Robust adjusted profile score (RAPS)	1	0.88 (0.45, 1.72)	0.704865
CACNA1C	Gout	Wald ratio	1	0.88 (0.46, 1.69)	0.696867
CACNA1D	Gout	Inverse variance weighted	3	1.53 (0.91, 2.56)	0.108645
CACNA1D	Gout	Maximum likelihood	3	1.55 (1.14, 2.11)	0.0053326
CACNA1D	Gout	MR Egger	3	0.17 (0.03, 1.00)	0.300124
CACNA1D	Gout	Robust adjusted profile score (RAPS)	3	1.57 (0.96, 2.60)	0.0749086
CACNA1D	Gout	Weighted median	3	1.56 (1.09, 2.22)	0.0142958
CACNA1D	Gout	Weighted mode	3	1.10 (0.76, 1.61)	0.659033
CACNA1E	Gout	Inverse variance weighted	26	1.05 (0.96, 1.15)	0.286066
CACNA1E	Gout	Maximum likelihood	26	1.05 (0.96, 1.16)	0.285101
CACNA1E	Gout	MR Egger	26	1.01 (0.81, 1.25)	0.961018
CACNA1E	Gout	Robust adjusted profile score (RAPS)	26	1.05 (0.95, 1.16)	0.332637
CACNA1E	Gout	Weighted median	26	1.05 (0.92, 1.20)	0.450034
CACNA1E	Gout	Weighted mode	26	1.07 (0.91, 1.26)	0.419728
CACNA1H	Gout	Inverse variance weighted	9	1.04 (0.94, 1.16)	0.427362
CACNA1H	Gout	Maximum likelihood	9	1.05 (0.95, 1.15)	0.379498
CACNA1H	Gout	MR Egger	9	1.02 (0.84, 1.25)	0.817073
CACNA1H	Gout	Robust adjusted profile score (RAPS)	9	1.04 (0.93, 1.16)	0.449113
CACNA1H	Gout	Weighted median	9	1.00 (0.88, 1.12)	0.951595
CACNA1H	Gout	Weighted mode	9	1.03 (0.91, 1.16)	0.66697
CACNA1I	Gout	Inverse variance weighted	11	1.04 (0.90, 1.20)	0.568968
CACNA1I	Gout	Maximum likelihood	11	1.04 (0.90, 1.20)	0.564722
CACNA1I	Gout	MR Egger	11	0.97 (0.69, 1.36)	0.861359
CACNA1I	Gout	Robust adjusted profile score (RAPS)	11	1.03 (0.88, 1.21)	0.681319
CACNA1I	Gout	Weighted median	11	0.99 (0.82, 1.19)	0.886087
CACNA1I	Gout	Weighted mode	11	1.00 (0.81, 1.24)	0.986328
CACNA2D2	Gout	Inverse variance weighted	2	1.04 (0.72, 1.49)	0.850747
CACNA2D2	Gout	Maximum likelihood	2	1.04 (0.72, 1.50)	0.850568
CACNA2D2	Gout	Robust adjusted profile score (RAPS)	2	1.04 (0.71, 1.51)	0.854509
CACNA2D3	Gout	Inverse variance weighted	18	0.86 (0.78, 0.94)	0.00117442
CACNA2D3	Gout	Maximum likelihood	18	0.86 (0.78, 0.94)	0.00145315
CACNA2D3	Gout	MR Egger	18	0.93 (0.73, 1.19)	0.589999
CACNA2D3	Gout	Robust adjusted profile score (RAPS)	18	0.85 (0.77, 0.94)	0.00152094
CACNA2D3	Gout	Weighted median	18	0.86 (0.76, 0.98)	0.0244923
CACNA2D3	Gout	Weighted mode	18	0.86 (0.76, 0.99)	0.0480877
CACNA2D4	Gout	Inverse variance weighted	4	0.80 (0.58, 1.10)	0.163897
CACNA2D4	Gout	Maximum likelihood	4	0.79 (0.59, 1.06)	0.121834
CACNA2D4	Gout	MR Egger	4	1.19 (0.20, 7.16)	0.867424
CACNA2D4	Gout	Robust adjusted profile score (RAPS)	4	0.79 (0.58, 1.08)	0.138309
CACNA2D4	Gout	Weighted median	4	0.71 (0.51, 0.98)	0.0384347
CACNA2D4	Gout	Weighted mode	4	0.71 (0.50, 0.99)	0.13886
CACNB1	Gout	Inverse variance weighted	2	0.83 (0.56, 1.23)	0.356976
CACNB1	Gout	Maximum likelihood	2	0.83 (0.56, 1.24)	0.361472
CACNB1	Gout	Robust adjusted profile score (RAPS)	2	0.83 (0.55, 1.25)	0.373034
CACNB2	Gout	Inverse variance weighted	10	0.80 (0.63, 1.01)	0.0565898
CACNB2	Gout	Maximum likelihood	10	0.80 (0.68, 0.94)	0.00571114
CACNB2	Gout	MR Egger	10	1.20 (0.72, 2.02)	0.502177
CACNB2	Gout	Robust adjusted profile score (RAPS)	10	0.78 (0.60, 1.02)	0.0655763
CACNB2	Gout	Weighted median	10	0.94 (0.77, 1.14)	0.514966
CACNB2	Gout	Weighted mode	10	0.93 (0.76, 1.14)	0.519867
CACNB3	Gout	Inverse variance weighted	19	0.96 (0.91, 1.02)	0.211876
CACNB3	Gout	Maximum likelihood	19	0.96 (0.91, 1.02)	0.210251
CACNB3	Gout	MR Egger	19	0.93 (0.81, 1.07)	0.327423
CACNB3	Gout	Robust adjusted profile score (RAPS)	19	0.96 (0.91, 1.02)	0.228964
CACNB3	Gout	Weighted median	19	0.98 (0.90, 1.06)	0.612942
CACNB3	Gout	Weighted mode	19	0.99 (0.91, 1.07)	0.7623
CACNB4	Gout	Inverse variance weighted	9	0.74 (0.63, 0.85)	5.61627e-05
CACNB4	Gout	Maximum likelihood	9	0.74 (0.63, 0.86)	6.95915e-05
CACNB4	Gout	MR Egger	9	0.72 (0.49, 1.05)	0.131192
CACNB4	Gout	Robust adjusted profile score (RAPS)	9	0.73 (0.62, 0.85)	8.70458e-05
CACNB4	Gout	Weighted median	9	0.74 (0.60, 0.90)	0.00228824
CACNB4	Gout	Weighted mode	9	0.75 (0.60, 0.94)	0.0381292
CACNG6	Gout	Inverse variance weighted	12	1.27 (1.11, 1.46)	0.000673653
CACNG6	Gout	Maximum likelihood	12	1.27 (1.11, 1.47)	0.000703133
CACNG6	Gout	MR Egger	12	1.15 (0.71, 1.86)	0.589423
CACNG6	Gout	Robust adjusted profile score (RAPS)	12	1.27 (1.10, 1.47)	0.00129673
CACNG6	Gout	Weighted median	12	1.20 (1.00, 1.45)	0.0463641
CACNG6	Gout	Weighted mode	12	1.18 (0.94, 1.48)	0.184333
CACNG8	Gout	Inverse variance weighted	2	1.29 (0.75, 2.23)	0.354282
CACNG8	Gout	Maximum likelihood	2	1.30 (0.95, 1.79)	0.106302
CACNG8	Gout	Robust adjusted profile score (RAPS)	2	1.29 (0.83, 2.01)	0.252404
CAD	Gout	Inverse variance weighted	5	1.17 (0.85, 1.61)	0.327004
CAD	Gout	Maximum likelihood	5	1.18 (1.02, 1.37)	0.028541
CAD	Gout	MR Egger	5	2.44 (0.32, 18.54)	0.451664
CAD	Gout	Robust adjusted profile score (RAPS)	5	1.11 (0.77, 1.59)	0.586701
CAD	Gout	Weighted median	5	1.20 (0.98, 1.48)	0.0831356
CAD	Gout	Weighted mode	5	1.27 (1.05, 1.55)	0.0707435
CALCRL	Gout	Inverse variance weighted	14	1.10 (0.97, 1.25)	0.125831
CALCRL	Gout	Maximum likelihood	14	1.10 (0.99, 1.23)	0.0734088
CALCRL	Gout	MR Egger	14	1.04 (0.77, 1.41)	0.791646
CALCRL	Gout	Robust adjusted profile score (RAPS)	14	1.12 (0.98, 1.29)	0.102722
CALCRL	Gout	Weighted median	14	1.17 (1.02, 1.35)	0.0299271
CALCRL	Gout	Weighted mode	14	1.18 (1.02, 1.35)	0.043678
CALM1	Gout	Inverse variance weighted	8	0.90 (0.82, 1.00)	0.0417459
CALM1	Gout	Maximum likelihood	8	0.90 (0.82, 1.00)	0.0429643
CALM1	Gout	MR Egger	8	0.96 (0.81, 1.15)	0.685983
CALM1	Gout	Robust adjusted profile score (RAPS)	8	0.90 (0.81, 1.00)	0.0466577
CALM1	Gout	Weighted median	8	0.90 (0.80, 1.02)	0.0949919
CALM1	Gout	Weighted mode	8	0.91 (0.81, 1.03)	0.194804
CALM2	Gout	Inverse variance weighted	10	0.96 (0.84, 1.10)	0.53524
CALM2	Gout	Maximum likelihood	10	0.96 (0.84, 1.10)	0.535595
CALM2	Gout	MR Egger	10	1.03 (0.83, 1.28)	0.801595
CALM2	Gout	Robust adjusted profile score (RAPS)	10	0.96 (0.83, 1.10)	0.522687
CALM2	Gout	Weighted median	10	0.94 (0.80, 1.10)	0.44003
CALM2	Gout	Weighted mode	10	0.93 (0.78, 1.10)	0.423635
CALM3	Gout	Inverse variance weighted	17	0.88 (0.80, 0.97)	0.0112131
CALM3	Gout	Maximum likelihood	17	0.88 (0.80, 0.97)	0.012254
CALM3	Gout	MR Egger	17	0.86 (0.71, 1.04)	0.147569
CALM3	Gout	Robust adjusted profile score (RAPS)	17	0.88 (0.79, 0.97)	0.0138332
CALM3	Gout	Weighted median	17	0.87 (0.75, 1.00)	0.0468304
CALM3	Gout	Weighted mode	17	0.82 (0.69, 0.98)	0.0422252
CALU	Gout	Inverse variance weighted	15	0.98 (0.90, 1.07)	0.692735
CALU	Gout	Maximum likelihood	15	0.98 (0.90, 1.07)	0.691969
CALU	Gout	MR Egger	15	1.10 (0.92, 1.31)	0.303219
CALU	Gout	Robust adjusted profile score (RAPS)	15	0.98 (0.89, 1.07)	0.616056
CALU	Gout	Weighted median	15	0.94 (0.84, 1.05)	0.273994
CALU	Gout	Weighted mode	15	0.97 (0.86, 1.09)	0.574097
CAMK1	Gout	Inverse variance weighted	9	1.01 (0.86, 1.20)	0.865846
CAMK1	Gout	Maximum likelihood	9	1.01 (0.86, 1.19)	0.858882
CAMK1	Gout	MR Egger	9	0.97 (0.69, 1.37)	0.872341
CAMK1	Gout	Robust adjusted profile score (RAPS)	9	1.03 (0.87, 1.22)	0.74098
CAMK1	Gout	Weighted median	9	1.08 (0.88, 1.32)	0.460181
CAMK1	Gout	Weighted mode	9	1.09 (0.85, 1.41)	0.508304
CAMK1D	Gout	Inverse variance weighted	43	0.98 (0.93, 1.03)	0.474288
CAMK1D	Gout	Maximum likelihood	43	0.98 (0.94, 1.03)	0.419318
CAMK1D	Gout	MR Egger	43	0.97 (0.90, 1.04)	0.422144
CAMK1D	Gout	Robust adjusted profile score (RAPS)	43	0.98 (0.93, 1.04)	0.488097
CAMK1D	Gout	Weighted median	43	0.97 (0.90, 1.04)	0.349404
CAMK1D	Gout	Weighted mode	43	0.97 (0.92, 1.02)	0.211067
CAMK2D	Gout	Inverse variance weighted	27	1.07 (1.00, 1.13)	0.0418924
CAMK2D	Gout	Maximum likelihood	27	1.07 (1.00, 1.14)	0.0398887
CAMK2D	Gout	MR Egger	27	0.94 (0.84, 1.05)	0.291086
CAMK2D	Gout	Robust adjusted profile score (RAPS)	27	1.08 (1.01, 1.16)	0.0226152
CAMK2D	Gout	Weighted median	27	1.07 (0.97, 1.17)	0.171396
CAMK2D	Gout	Weighted mode	27	1.08 (0.98, 1.19)	0.117738
CAMK2G	Gout	Inverse variance weighted	2	0.48 (0.33, 0.69)	7.77312e-05
CAMK2G	Gout	Maximum likelihood	2	0.47 (0.33, 0.69)	8.19025e-05
CAMK2G	Gout	Robust adjusted profile score (RAPS)	2	0.47 (0.32, 0.70)	0.000145878
CAMK4	Gout	Inverse variance weighted	14	0.98 (0.90, 1.07)	0.720852
CAMK4	Gout	Maximum likelihood	14	0.98 (0.90, 1.07)	0.717433
CAMK4	Gout	MR Egger	14	1.00 (0.87, 1.15)	0.961353
CAMK4	Gout	Robust adjusted profile score (RAPS)	14	0.98 (0.90, 1.07)	0.727794
CAMK4	Gout	Weighted median	14	0.99 (0.89, 1.10)	0.880998
CAMK4	Gout	Weighted mode	14	0.98 (0.87, 1.10)	0.744336
CAMKK1	Gout	Inverse variance weighted	4	0.95 (0.69, 1.32)	0.766538
CAMKK1	Gout	Maximum likelihood	4	0.95 (0.81, 1.11)	0.52618
CAMKK1	Gout	MR Egger	4	1.22 (0.74, 2.03)	0.520256
CAMKK1	Gout	Robust adjusted profile score (RAPS)	4	0.97 (0.71, 1.31)	0.81999
CAMKK1	Gout	Weighted median	4	1.01 (0.84, 1.20)	0.946471
CAMKK1	Gout	Weighted mode	4	1.07 (0.90, 1.27)	0.494201
CAMKK2	Gout	Inverse variance weighted	31	0.97 (0.94, 1.01)	0.177645
CAMKK2	Gout	Maximum likelihood	31	0.97 (0.94, 1.01)	0.121554
CAMKK2	Gout	MR Egger	31	0.94 (0.85, 1.03)	0.174529
CAMKK2	Gout	Robust adjusted profile score (RAPS)	31	0.99 (0.95, 1.02)	0.458323
CAMKK2	Gout	Weighted median	31	0.98 (0.94, 1.03)	0.503618
CAMKK2	Gout	Weighted mode	31	1.00 (0.95, 1.05)	0.891989
CAPN1	Gout	Inverse variance weighted	20	1.08 (1.01, 1.16)	0.0272379
CAPN1	Gout	Maximum likelihood	20	1.08 (1.04, 1.13)	6.99607e-05
CAPN1	Gout	MR Egger	20	0.92 (0.64, 1.33)	0.668909
CAPN1	Gout	Robust adjusted profile score (RAPS)	20	1.04 (0.94, 1.14)	0.445061
CAPN1	Gout	Weighted median	20	1.09 (1.03, 1.15)	0.00240814
CAPN1	Gout	Weighted mode	20	1.07 (1.01, 1.14)	0.0431624
CAPN2	Gout	Inverse variance weighted	6	0.94 (0.83, 1.06)	0.325639
CAPN2	Gout	Maximum likelihood	6	0.94 (0.85, 1.04)	0.229352
CAPN2	Gout	MR Egger	6	0.98 (0.85, 1.13)	0.813758
CAPN2	Gout	Robust adjusted profile score (RAPS)	6	0.95 (0.85, 1.05)	0.294953
CAPN2	Gout	Weighted median	6	0.96 (0.87, 1.06)	0.431153
CAPN2	Gout	Weighted mode	6	0.96 (0.86, 1.07)	0.466864
CAPNS1	Gout	Inverse variance weighted	14	0.96 (0.86, 1.07)	0.46885
CAPNS1	Gout	Maximum likelihood	14	0.96 (0.87, 1.06)	0.426119
CAPNS1	Gout	MR Egger	14	0.95 (0.73, 1.24)	0.72828
CAPNS1	Gout	Robust adjusted profile score (RAPS)	14	0.97 (0.87, 1.07)	0.528376
CAPNS1	Gout	Weighted median	14	1.01 (0.88, 1.15)	0.930075
CAPNS1	Gout	Weighted mode	14	1.01 (0.87, 1.17)	0.902796
CAPZA1	Gout	Inverse variance weighted	4	1.10 (0.93, 1.31)	0.262666
CAPZA1	Gout	Maximum likelihood	4	1.11 (0.93, 1.33)	0.262578
CAPZA1	Gout	MR Egger	4	0.88 (0.61, 1.28)	0.568422
CAPZA1	Gout	Robust adjusted profile score (RAPS)	4	1.11 (0.92, 1.33)	0.275906
CAPZA1	Gout	Weighted median	4	1.06 (0.85, 1.31)	0.605924
CAPZA1	Gout	Weighted mode	4	1.01 (0.81, 1.26)	0.912009
CAPZA2	Gout	Inverse variance weighted	14	0.99 (0.91, 1.09)	0.890625
CAPZA2	Gout	Maximum likelihood	14	0.99 (0.93, 1.07)	0.861259
CAPZA2	Gout	MR Egger	14	0.91 (0.75, 1.10)	0.338512
CAPZA2	Gout	Robust adjusted profile score (RAPS)	14	1.00 (0.92, 1.10)	0.945664
CAPZA2	Gout	Weighted median	14	0.91 (0.83, 1.00)	0.048417
CAPZA2	Gout	Weighted mode	14	0.93 (0.84, 1.03)	0.176962
CARM1	Gout	Inverse variance weighted	9	0.93 (0.81, 1.08)	0.338875
CARM1	Gout	Maximum likelihood	9	0.93 (0.85, 1.02)	0.144733
CARM1	Gout	MR Egger	9	0.75 (0.56, 1.00)	0.0931122
CARM1	Gout	Robust adjusted profile score (RAPS)	9	0.93 (0.81, 1.07)	0.308203
CARM1	Gout	Weighted median	9	0.92 (0.81, 1.05)	0.234897
CARM1	Gout	Weighted mode	9	0.88 (0.77, 1.02)	0.118892
CASP1	Gout	Inverse variance weighted	11	1.01 (0.92, 1.10)	0.841026
CASP1	Gout	Maximum likelihood	11	1.01 (0.92, 1.10)	0.840507
CASP1	Gout	MR Egger	11	0.98 (0.86, 1.10)	0.698653
CASP1	Gout	Robust adjusted profile score (RAPS)	11	1.01 (0.92, 1.11)	0.802155
CASP1	Gout	Weighted median	11	1.01 (0.92, 1.11)	0.831826
CASP1	Gout	Weighted mode	11	1.01 (0.92, 1.12)	0.786345
CASP2	Gout	Inverse variance weighted	4	0.86 (0.69, 1.08)	0.20597
CASP2	Gout	Maximum likelihood	4	0.86 (0.68, 1.09)	0.205641
CASP2	Gout	MR Egger	4	1.01 (0.67, 1.53)	0.965796
CASP2	Gout	Robust adjusted profile score (RAPS)	4	0.86 (0.68, 1.09)	0.220728
CASP2	Gout	Weighted median	4	0.87 (0.66, 1.14)	0.319696
CASP2	Gout	Weighted mode	4	0.93 (0.69, 1.24)	0.64227
CASP3	Gout	Inverse variance weighted	14	0.93 (0.86, 1.00)	0.0476107
CASP3	Gout	Maximum likelihood	14	0.93 (0.86, 1.00)	0.0473726
CASP3	Gout	MR Egger	14	0.94 (0.83, 1.06)	0.322289
CASP3	Gout	Robust adjusted profile score (RAPS)	14	0.93 (0.86, 1.01)	0.0753917
CASP3	Gout	Weighted median	14	0.92 (0.84, 1.01)	0.075605
CASP3	Gout	Weighted mode	14	0.93 (0.85, 1.02)	0.134522
CASP6	Gout	Inverse variance weighted	6	0.99 (0.82, 1.20)	0.957462
CASP6	Gout	Maximum likelihood	6	0.99 (0.82, 1.20)	0.957407
CASP6	Gout	MR Egger	6	1.26 (0.68, 2.34)	0.501906
CASP6	Gout	Robust adjusted profile score (RAPS)	6	0.99 (0.82, 1.21)	0.958587
CASP6	Gout	Weighted median	6	1.02 (0.81, 1.29)	0.845077
CASP6	Gout	Weighted mode	6	1.04 (0.82, 1.33)	0.742202
CASP7	Gout	Inverse variance weighted	28	0.98 (0.94, 1.01)	0.214193
CASP7	Gout	Maximum likelihood	28	0.98 (0.94, 1.01)	0.213635
CASP7	Gout	MR Egger	28	1.00 (0.92, 1.09)	0.993354
CASP7	Gout	Robust adjusted profile score (RAPS)	28	0.98 (0.94, 1.02)	0.27809
CASP7	Gout	Weighted median	28	0.98 (0.93, 1.03)	0.441914
CASP7	Gout	Weighted mode	28	0.99 (0.93, 1.06)	0.828424
CASP8	Gout	Inverse variance weighted	17	0.96 (0.88, 1.05)	0.361335
CASP8	Gout	Maximum likelihood	17	0.96 (0.88, 1.05)	0.360867
CASP8	Gout	MR Egger	17	0.94 (0.74, 1.19)	0.610284
CASP8	Gout	Robust adjusted profile score (RAPS)	17	0.96 (0.88, 1.05)	0.365672
CASP8	Gout	Weighted median	17	0.89 (0.78, 1.00)	0.0530626
CASP8	Gout	Weighted mode	17	0.89 (0.77, 1.03)	0.13521
CASP9	Gout	Inverse variance weighted	24	0.94 (0.89, 0.99)	0.0297882
CASP9	Gout	Maximum likelihood	24	0.94 (0.89, 0.99)	0.0216529
CASP9	Gout	MR Egger	24	0.88 (0.78, 1.01)	0.0773025
CASP9	Gout	Robust adjusted profile score (RAPS)	24	0.94 (0.89, 0.99)	0.0166121
CASP9	Gout	Weighted median	24	0.93 (0.87, 1.00)	0.0470328
CASP9	Gout	Weighted mode	24	0.92 (0.86, 0.99)	0.0412289
CAT	Gout	Inverse variance weighted	30	1.00 (0.96, 1.04)	0.83324
CAT	Gout	Maximum likelihood	30	1.00 (0.96, 1.03)	0.803129
CAT	Gout	MR Egger	30	0.99 (0.92, 1.07)	0.837274
CAT	Gout	Robust adjusted profile score (RAPS)	30	0.99 (0.95, 1.03)	0.604243
CAT	Gout	Weighted median	30	0.97 (0.93, 1.02)	0.19858
CAT	Gout	Weighted mode	30	0.97 (0.93, 1.01)	0.204242
CATSPER1	Gout	Inverse variance weighted	4	0.94 (0.73, 1.22)	0.65461
CATSPER1	Gout	Maximum likelihood	4	0.94 (0.77, 1.15)	0.561801
CATSPER1	Gout	MR Egger	4	0.16 (0.02, 1.37)	0.236739
CATSPER1	Gout	Robust adjusted profile score (RAPS)	4	0.92 (0.71, 1.20)	0.537401
CATSPER1	Gout	Weighted median	4	0.92 (0.72, 1.19)	0.533046
CATSPER1	Gout	Weighted mode	4	0.95 (0.69, 1.32)	0.791937
CATSPER2	Gout	Inverse variance weighted	3	1.03 (0.90, 1.19)	0.639742
CATSPER2	Gout	Maximum likelihood	3	1.03 (0.90, 1.19)	0.639782
CATSPER2	Gout	MR Egger	3	1.05 (0.69, 1.59)	0.857258
CATSPER2	Gout	Robust adjusted profile score (RAPS)	3	1.03 (0.89, 1.20)	0.648283
CATSPER2	Gout	Weighted median	3	1.03 (0.89, 1.19)	0.680341
CATSPER2	Gout	Weighted mode	3	1.03 (0.88, 1.20)	0.736969
CBLN3	Gout	Inverse variance weighted	35	1.02 (0.99, 1.06)	0.196023
CBLN3	Gout	Maximum likelihood	35	1.02 (1.00, 1.05)	0.089286
CBLN3	Gout	MR Egger	35	1.06 (0.99, 1.14)	0.0876875
CBLN3	Gout	Robust adjusted profile score (RAPS)	35	1.04 (1.00, 1.08)	0.0814541
CBLN3	Gout	Weighted median	35	1.01 (0.97, 1.05)	0.510963
CBLN3	Gout	Weighted mode	35	1.02 (0.98, 1.06)	0.411809
CBR1	Gout	Inverse variance weighted	15	1.01 (0.93, 1.10)	0.76565
CBR1	Gout	Maximum likelihood	15	1.01 (0.93, 1.10)	0.766055
CBR1	Gout	MR Egger	15	1.02 (0.88, 1.18)	0.797014
CBR1	Gout	Robust adjusted profile score (RAPS)	15	1.02 (0.93, 1.11)	0.723511
CBR1	Gout	Weighted median	15	1.03 (0.92, 1.14)	0.651873
CBR1	Gout	Weighted mode	15	1.02 (0.89, 1.16)	0.820558
CBR3	Gout	Inverse variance weighted	33	1.03 (0.99, 1.07)	0.125018
CBR3	Gout	Maximum likelihood	33	1.03 (1.00, 1.06)	0.0939399
CBR3	Gout	MR Egger	33	1.01 (0.94, 1.09)	0.804287
CBR3	Gout	Robust adjusted profile score (RAPS)	33	1.02 (0.99, 1.06)	0.193138
CBR3	Gout	Weighted median	33	1.01 (0.96, 1.05)	0.834305
CBR3	Gout	Weighted mode	33	1.02 (0.98, 1.06)	0.400883
CCBP2	Gout	Inverse variance weighted	3	0.68 (0.45, 1.00)	0.0525623
CCBP2	Gout	Maximum likelihood	3	0.67 (0.45, 1.01)	0.0578634
CCBP2	Gout	MR Egger	3	0.63 (0.19, 2.07)	0.582776
CCBP2	Gout	Robust adjusted profile score (RAPS)	3	0.67 (0.44, 1.02)	0.0634895
CCBP2	Gout	Weighted median	3	0.66 (0.41, 1.05)	0.0803804
CCBP2	Gout	Weighted mode	3	0.79 (0.48, 1.31)	0.456871
CCDC3	Gout	Inverse variance weighted	27	1.13 (1.06, 1.21)	0.000188095
CCDC3	Gout	Maximum likelihood	27	1.13 (1.07, 1.20)	7.18716e-06
CCDC3	Gout	MR Egger	27	1.06 (0.96, 1.17)	0.245453
CCDC3	Gout	Robust adjusted profile score (RAPS)	27	1.13 (1.06, 1.21)	0.000380029
CCDC3	Gout	Weighted median	27	1.09 (1.01, 1.17)	0.0234811
CCDC3	Gout	Weighted mode	27	1.12 (1.05, 1.20)	0.00262647
CCL2	Gout	Inverse variance weighted	3	1.34 (0.92, 1.94)	0.124924
CCL2	Gout	Maximum likelihood	3	1.34 (0.92, 1.95)	0.128159
CCL2	Gout	MR Egger	3	0.88 (0.20, 3.87)	0.896306
CCL2	Gout	Robust adjusted profile score (RAPS)	3	1.34 (0.91, 1.97)	0.140907
CCL2	Gout	Weighted median	3	1.42 (0.93, 2.18)	0.108239
CCL2	Gout	Weighted mode	3	1.45 (0.84, 2.48)	0.311506
CCL23	Gout	Inverse variance weighted	16	1.12 (1.03, 1.22)	0.0101783
CCL23	Gout	Maximum likelihood	16	1.12 (1.03, 1.22)	0.00941269
CCL23	Gout	MR Egger	16	1.10 (0.94, 1.28)	0.265607
CCL23	Gout	Robust adjusted profile score (RAPS)	16	1.12 (1.02, 1.22)	0.0130583
CCL23	Gout	Weighted median	16	1.10 (0.99, 1.23)	0.0756866
CCL23	Gout	Weighted mode	16	1.11 (0.99, 1.23)	0.0828355
CCL25	Gout	Robust adjusted profile score (RAPS)	1	0.98 (0.55, 1.73)	0.933672
CCL25	Gout	Wald ratio	1	0.98 (0.56, 1.71)	0.931947
CCL28	Gout	Inverse variance weighted	9	1.19 (0.94, 1.50)	0.142324
CCL28	Gout	Maximum likelihood	9	1.20 (1.01, 1.42)	0.0387578
CCL28	Gout	MR Egger	9	1.48 (0.80, 2.73)	0.24719
CCL28	Gout	Robust adjusted profile score (RAPS)	9	1.13 (0.95, 1.35)	0.154607
CCL28	Gout	Weighted median	9	1.15 (0.94, 1.41)	0.179241
CCL28	Gout	Weighted mode	9	1.11 (0.90, 1.37)	0.366177
CCL3	Gout	Inverse variance weighted	4	1.01 (0.87, 1.18)	0.86977
CCL3	Gout	Maximum likelihood	4	1.01 (0.87, 1.18)	0.868845
CCL3	Gout	MR Egger	4	0.96 (0.75, 1.22)	0.756116
CCL3	Gout	Robust adjusted profile score (RAPS)	4	1.01 (0.86, 1.19)	0.872991
CCL3	Gout	Weighted median	4	0.99 (0.83, 1.19)	0.937997
CCL3	Gout	Weighted mode	4	0.97 (0.80, 1.18)	0.801881
CCL3L3	Gout	Inverse variance weighted	3	0.95 (0.88, 1.02)	0.156158
CCL3L3	Gout	Maximum likelihood	3	0.95 (0.88, 1.02)	0.156537
CCL3L3	Gout	MR Egger	3	1.05 (0.83, 1.33)	0.744402
CCL3L3	Gout	Robust adjusted profile score (RAPS)	3	0.95 (0.88, 1.02)	0.168349
CCL3L3	Gout	Weighted median	3	0.97 (0.90, 1.05)	0.451103
CCL3L3	Gout	Weighted mode	3	0.97 (0.89, 1.06)	0.626392
CCL4	Gout	Inverse variance weighted	7	0.94 (0.87, 1.03)	0.192726
CCL4	Gout	Maximum likelihood	7	0.94 (0.87, 1.03)	0.193881
CCL4	Gout	MR Egger	7	0.96 (0.83, 1.10)	0.556264
CCL4	Gout	Robust adjusted profile score (RAPS)	7	0.94 (0.86, 1.03)	0.204815
CCL4	Gout	Weighted median	7	0.92 (0.83, 1.01)	0.0945984
CCL4	Gout	Weighted mode	7	0.91 (0.83, 1.01)	0.112745
CCL4L1	Gout	Inverse variance weighted	4	0.98 (0.91, 1.04)	0.48663
CCL4L1	Gout	Maximum likelihood	4	0.98 (0.92, 1.04)	0.436702
CCL4L1	Gout	MR Egger	4	1.03 (0.93, 1.14)	0.625696
CCL4L1	Gout	Robust adjusted profile score (RAPS)	4	0.98 (0.91, 1.05)	0.53943
CCL4L1	Gout	Weighted median	4	0.98 (0.92, 1.04)	0.549676
CCL4L1	Gout	Weighted mode	4	0.98 (0.92, 1.05)	0.628764
CCL5	Gout	Inverse variance weighted	3	1.09 (0.91, 1.31)	0.355659
CCL5	Gout	Maximum likelihood	3	1.09 (0.91, 1.31)	0.355732
CCL5	Gout	MR Egger	3	0.58 (0.12, 2.72)	0.614174
CCL5	Gout	Robust adjusted profile score (RAPS)	3	1.09 (0.90, 1.32)	0.368652
CCL5	Gout	Weighted median	3	1.07 (0.88, 1.30)	0.49204
CCL5	Gout	Weighted mode	3	1.06 (0.85, 1.32)	0.664563
CCL8	Gout	Inverse variance weighted	2	1.26 (0.78, 2.05)	0.346816
CCL8	Gout	Maximum likelihood	2	1.26 (0.77, 2.06)	0.350203
CCL8	Gout	Robust adjusted profile score (RAPS)	2	1.26 (0.76, 2.09)	0.363371
CCNA1	Gout	Inverse variance weighted	13	1.04 (0.98, 1.10)	0.249418
CCNA1	Gout	Maximum likelihood	13	1.04 (0.98, 1.10)	0.239101
CCNA1	Gout	MR Egger	13	1.07 (0.95, 1.22)	0.295087
CCNA1	Gout	Robust adjusted profile score (RAPS)	13	1.03 (0.97, 1.10)	0.294284
CCNA1	Gout	Weighted median	13	1.02 (0.95, 1.10)	0.531727
CCNA1	Gout	Weighted mode	13	1.02 (0.95, 1.11)	0.558049
CCNA2	Gout	Robust adjusted profile score (RAPS)	1	1.07 (0.57, 2.00)	0.836296
CCNA2	Gout	Wald ratio	1	1.07 (0.58, 1.97)	0.831978
CCNB1	Gout	Inverse variance weighted	6	1.18 (0.96, 1.45)	0.120207
CCNB1	Gout	Maximum likelihood	6	1.18 (0.97, 1.44)	0.0968591
CCNB1	Gout	MR Egger	6	1.74 (1.07, 2.82)	0.0881766
CCNB1	Gout	Robust adjusted profile score (RAPS)	6	1.20 (0.95, 1.50)	0.119899
CCNB1	Gout	Weighted median	6	1.25 (1.00, 1.57)	0.0549517
CCNB1	Gout	Weighted mode	6	1.28 (1.02, 1.61)	0.0817461
CCND1	Gout	Inverse variance weighted	12	0.86 (0.73, 1.03)	0.100929
CCND1	Gout	Maximum likelihood	12	0.86 (0.74, 1.00)	0.0558858
CCND1	Gout	MR Egger	12	0.82 (0.49, 1.37)	0.474492
CCND1	Gout	Robust adjusted profile score (RAPS)	12	0.89 (0.73, 1.09)	0.257112
CCND1	Gout	Weighted median	12	0.79 (0.64, 0.99)	0.038793
CCND1	Gout	Weighted mode	12	0.73 (0.57, 0.94)	0.0333251
CCND2	Gout	Inverse variance weighted	12	0.79 (0.68, 0.92)	0.00212893
CCND2	Gout	Maximum likelihood	12	0.79 (0.68, 0.92)	0.0021601
CCND2	Gout	MR Egger	12	0.71 (0.47, 1.08)	0.14258
CCND2	Gout	Robust adjusted profile score (RAPS)	12	0.79 (0.68, 0.92)	0.00306007
CCND2	Gout	Weighted median	12	0.80 (0.67, 0.97)	0.0214764
CCND2	Gout	Weighted mode	12	0.81 (0.63, 1.03)	0.109707
CCND3	Gout	Inverse variance weighted	8	0.99 (0.86, 1.14)	0.884741
CCND3	Gout	Maximum likelihood	8	0.99 (0.86, 1.14)	0.883553
CCND3	Gout	MR Egger	8	1.28 (0.95, 1.75)	0.160346
CCND3	Gout	Robust adjusted profile score (RAPS)	8	1.01 (0.87, 1.16)	0.933718
CCND3	Gout	Weighted median	8	1.04 (0.87, 1.25)	0.657233
CCND3	Gout	Weighted mode	8	1.05 (0.88, 1.25)	0.630123
CCNE1	Gout	Inverse variance weighted	7	0.99 (0.83, 1.17)	0.900054
CCNE1	Gout	Maximum likelihood	7	0.99 (0.84, 1.16)	0.893209
CCNE1	Gout	MR Egger	7	1.02 (0.64, 1.63)	0.934118
CCNE1	Gout	Robust adjusted profile score (RAPS)	7	0.97 (0.80, 1.16)	0.721894
CCNE1	Gout	Weighted median	7	0.88 (0.70, 1.10)	0.253736
CCNE1	Gout	Weighted mode	7	0.84 (0.56, 1.25)	0.416083
CCNE2	Gout	Inverse variance weighted	4	1.17 (0.91, 1.49)	0.218429
CCNE2	Gout	Maximum likelihood	4	1.17 (0.91, 1.50)	0.219818
CCNE2	Gout	MR Egger	4	0.97 (0.57, 1.64)	0.920381
CCNE2	Gout	Robust adjusted profile score (RAPS)	4	1.17 (0.91, 1.51)	0.230742
CCNE2	Gout	Weighted median	4	1.22 (0.90, 1.64)	0.198902
CCNE2	Gout	Weighted mode	4	1.33 (0.90, 1.98)	0.247412
CCNH	Gout	Robust adjusted profile score (RAPS)	1	1.28 (0.86, 1.90)	0.224402
CCNH	Gout	Wald ratio	1	1.28 (0.87, 1.87)	0.207822
CCNT1	Gout	Inverse variance weighted	2	1.16 (0.51, 2.65)	0.717496
CCNT1	Gout	Maximum likelihood	2	1.18 (0.75, 1.85)	0.476509
CCNT1	Gout	Robust adjusted profile score (RAPS)	2	0.98 (0.52, 1.84)	0.938768
CCR1	Gout	Inverse variance weighted	16	0.96 (0.92, 0.99)	0.0253983
CCR1	Gout	Maximum likelihood	16	0.96 (0.92, 0.99)	0.0255209
CCR1	Gout	MR Egger	16	0.94 (0.85, 1.04)	0.2176
CCR1	Gout	Robust adjusted profile score (RAPS)	16	0.96 (0.92, 1.00)	0.0278182
CCR1	Gout	Weighted median	16	0.95 (0.90, 0.99)	0.0269172
CCR1	Gout	Weighted mode	16	0.95 (0.90, 1.00)	0.0682283
CCR10	Gout	Robust adjusted profile score (RAPS)	1	1.06 (0.69, 1.64)	0.79618
CCR10	Gout	Wald ratio	1	1.06 (0.69, 1.62)	0.790845
CCR2	Gout	Inverse variance weighted	9	1.09 (0.96, 1.22)	0.181849
CCR2	Gout	Maximum likelihood	9	1.09 (0.99, 1.19)	0.0741568
CCR2	Gout	MR Egger	9	0.78 (0.60, 1.00)	0.0905329
CCR2	Gout	Robust adjusted profile score (RAPS)	9	1.07 (0.96, 1.19)	0.243906
CCR2	Gout	Weighted median	9	1.10 (0.97, 1.24)	0.125749
CCR2	Gout	Weighted mode	9	1.08 (0.96, 1.22)	0.240634
CCR3	Gout	Inverse variance weighted	27	1.04 (1.01, 1.07)	0.0118777
CCR3	Gout	Maximum likelihood	27	1.04 (1.01, 1.07)	0.0089617
CCR3	Gout	MR Egger	27	1.06 (0.99, 1.14)	0.117411
CCR3	Gout	Robust adjusted profile score (RAPS)	27	1.04 (1.01, 1.08)	0.00840547
CCR3	Gout	Weighted median	27	1.04 (1.00, 1.09)	0.0705994
CCR3	Gout	Weighted mode	27	1.05 (1.01, 1.09)	0.0289465
CCR4	Gout	Inverse variance weighted	11	0.97 (0.89, 1.07)	0.582512
CCR4	Gout	Maximum likelihood	11	0.97 (0.89, 1.07)	0.582041
CCR4	Gout	MR Egger	11	0.96 (0.80, 1.16)	0.701176
CCR4	Gout	Robust adjusted profile score (RAPS)	11	0.97 (0.88, 1.07)	0.542843
CCR4	Gout	Weighted median	11	0.98 (0.87, 1.10)	0.713588
CCR4	Gout	Weighted mode	11	0.98 (0.88, 1.10)	0.723715
CCR5	Gout	Inverse variance weighted	13	0.97 (0.89, 1.06)	0.54477
CCR5	Gout	Maximum likelihood	13	0.97 (0.90, 1.06)	0.526073
CCR5	Gout	MR Egger	13	1.06 (0.73, 1.54)	0.760461
CCR5	Gout	Robust adjusted profile score (RAPS)	13	0.95 (0.88, 1.04)	0.280647
CCR5	Gout	Weighted median	13	0.96 (0.85, 1.07)	0.430738
CCR5	Gout	Weighted mode	13	0.94 (0.84, 1.05)	0.262225
CCR6	Gout	Inverse variance weighted	19	0.98 (0.89, 1.07)	0.605312
CCR6	Gout	Maximum likelihood	19	0.98 (0.89, 1.07)	0.587799
CCR6	Gout	MR Egger	19	0.96 (0.77, 1.20)	0.710005
CCR6	Gout	Robust adjusted profile score (RAPS)	19	0.98 (0.89, 1.07)	0.594898
CCR6	Gout	Weighted median	19	0.96 (0.84, 1.09)	0.535176
CCR6	Gout	Weighted mode	19	0.95 (0.84, 1.07)	0.40583
CCR7	Gout	Inverse variance weighted	7	0.97 (0.78, 1.20)	0.779628
CCR7	Gout	Maximum likelihood	7	0.97 (0.78, 1.20)	0.770004
CCR7	Gout	MR Egger	7	1.61 (0.84, 3.08)	0.209122
CCR7	Gout	Robust adjusted profile score (RAPS)	7	0.97 (0.77, 1.20)	0.752196
CCR7	Gout	Weighted median	7	1.02 (0.77, 1.35)	0.905271
CCR7	Gout	Weighted mode	7	1.04 (0.76, 1.44)	0.801299
CCR8	Gout	Inverse variance weighted	6	0.96 (0.86, 1.07)	0.472261
CCR8	Gout	Maximum likelihood	6	0.96 (0.86, 1.07)	0.470591
CCR8	Gout	MR Egger	6	1.00 (0.79, 1.27)	0.991212
CCR8	Gout	Robust adjusted profile score (RAPS)	6	0.96 (0.86, 1.08)	0.48423
CCR8	Gout	Weighted median	6	0.95 (0.83, 1.09)	0.439091
CCR8	Gout	Weighted mode	6	0.95 (0.80, 1.13)	0.587244
CCR9	Gout	Inverse variance weighted	7	0.81 (0.67, 0.97)	0.0203569
CCR9	Gout	Maximum likelihood	7	0.81 (0.67, 0.97)	0.0226345
CCR9	Gout	MR Egger	7	1.12 (0.64, 1.95)	0.70157
CCR9	Gout	Robust adjusted profile score (RAPS)	7	0.81 (0.67, 0.98)	0.0302224
CCR9	Gout	Weighted median	7	0.85 (0.68, 1.07)	0.162113
CCR9	Gout	Weighted mode	7	0.86 (0.69, 1.09)	0.255999
CCRL2	Gout	Inverse variance weighted	8	1.09 (0.91, 1.29)	0.362798
CCRL2	Gout	Maximum likelihood	8	1.09 (0.95, 1.25)	0.239783
CCRL2	Gout	MR Egger	8	1.14 (0.80, 1.60)	0.497
CCRL2	Gout	Robust adjusted profile score (RAPS)	8	1.11 (0.94, 1.30)	0.22987
CCRL2	Gout	Weighted median	8	1.10 (0.93, 1.32)	0.271555
CCRL2	Gout	Weighted mode	8	1.14 (0.94, 1.37)	0.224968
CD101	Gout	Inverse variance weighted	25	1.02 (0.98, 1.06)	0.239732
CD101	Gout	Maximum likelihood	25	1.02 (0.98, 1.06)	0.237946
CD101	Gout	MR Egger	25	1.02 (0.96, 1.08)	0.6075
CD101	Gout	Robust adjusted profile score (RAPS)	25	1.02 (0.98, 1.06)	0.278437
CD101	Gout	Weighted median	25	1.01 (0.96, 1.06)	0.6701
CD101	Gout	Weighted mode	25	1.02 (0.97, 1.07)	0.432168
CD109	Gout	Inverse variance weighted	9	0.94 (0.78, 1.14)	0.558135
CD109	Gout	Maximum likelihood	9	0.94 (0.78, 1.14)	0.560265
CD109	Gout	MR Egger	9	1.25 (0.84, 1.85)	0.30521
CD109	Gout	Robust adjusted profile score (RAPS)	9	0.94 (0.77, 1.15)	0.568921
CD109	Gout	Weighted median	9	1.08 (0.84, 1.39)	0.536183
CD109	Gout	Weighted mode	9	1.09 (0.82, 1.45)	0.572158
CD14	Gout	Inverse variance weighted	11	1.01 (0.95, 1.07)	0.835231
CD14	Gout	Maximum likelihood	11	1.01 (0.95, 1.07)	0.835108
CD14	Gout	MR Egger	11	0.97 (0.81, 1.15)	0.729225
CD14	Gout	Robust adjusted profile score (RAPS)	11	1.01 (0.95, 1.07)	0.839412
CD14	Gout	Weighted median	11	0.98 (0.91, 1.06)	0.601409
CD14	Gout	Weighted mode	11	0.98 (0.90, 1.06)	0.563516
CD151	Gout	Inverse variance weighted	30	1.00 (0.96, 1.05)	0.895868
CD151	Gout	Maximum likelihood	30	1.00 (0.97, 1.04)	0.875513
CD151	Gout	MR Egger	30	1.06 (0.97, 1.15)	0.222215
CD151	Gout	Robust adjusted profile score (RAPS)	30	1.01 (0.97, 1.05)	0.734775
CD151	Gout	Weighted median	30	1.00 (0.95, 1.05)	0.995331
CD151	Gout	Weighted mode	30	1.01 (0.97, 1.06)	0.653477
CD160	Gout	Inverse variance weighted	8	0.94 (0.83, 1.06)	0.290278
CD160	Gout	Maximum likelihood	8	0.93 (0.85, 1.03)	0.153762
CD160	Gout	MR Egger	8	0.82 (0.43, 1.56)	0.567058
CD160	Gout	Robust adjusted profile score (RAPS)	8	0.95 (0.83, 1.09)	0.468288
CD160	Gout	Weighted median	8	0.90 (0.80, 1.02)	0.0899166
CD160	Gout	Weighted mode	8	0.89 (0.79, 0.99)	0.077613
CD164	Gout	Inverse variance weighted	10	0.99 (0.90, 1.09)	0.879934
CD164	Gout	Maximum likelihood	10	0.99 (0.90, 1.09)	0.877926
CD164	Gout	MR Egger	10	0.98 (0.68, 1.40)	0.895542
CD164	Gout	Robust adjusted profile score (RAPS)	10	0.98 (0.89, 1.08)	0.698098
CD164	Gout	Weighted median	10	0.97 (0.86, 1.09)	0.59611
CD164	Gout	Weighted mode	10	0.95 (0.82, 1.11)	0.567787
CD164L2	Gout	Inverse variance weighted	3	0.96 (0.82, 1.13)	0.638082
CD164L2	Gout	Maximum likelihood	3	0.96 (0.84, 1.10)	0.552516
CD164L2	Gout	MR Egger	3	1.11 (0.90, 1.35)	0.506904
CD164L2	Gout	Robust adjusted profile score (RAPS)	3	0.97 (0.83, 1.13)	0.685836
CD164L2	Gout	Weighted median	3	0.98 (0.86, 1.13)	0.83044
CD164L2	Gout	Weighted mode	3	0.99 (0.86, 1.14)	0.893453
CD177	Gout	Inverse variance weighted	27	1.02 (0.97, 1.07)	0.4872
CD177	Gout	Maximum likelihood	27	1.02 (0.97, 1.07)	0.485637
CD177	Gout	MR Egger	27	1.01 (0.90, 1.14)	0.868723
CD177	Gout	Robust adjusted profile score (RAPS)	27	1.02 (0.97, 1.08)	0.445248
CD177	Gout	Weighted median	27	1.03 (0.96, 1.11)	0.367
CD177	Gout	Weighted mode	27	1.05 (0.97, 1.13)	0.268307
CD180	Gout	Inverse variance weighted	8	1.01 (0.88, 1.16)	0.84073
CD180	Gout	Maximum likelihood	8	1.01 (0.88, 1.17)	0.838827
CD180	Gout	MR Egger	8	0.87 (0.66, 1.15)	0.374982
CD180	Gout	Robust adjusted profile score (RAPS)	8	1.03 (0.89, 1.19)	0.712698
CD180	Gout	Weighted median	8	1.00 (0.85, 1.19)	0.967407
CD180	Gout	Weighted mode	8	1.01 (0.84, 1.21)	0.948282
CD1A	Gout	Inverse variance weighted	13	1.04 (0.98, 1.10)	0.222025
CD1A	Gout	Maximum likelihood	13	1.04 (0.98, 1.10)	0.222625
CD1A	Gout	MR Egger	13	1.08 (0.98, 1.19)	0.167771
CD1A	Gout	Robust adjusted profile score (RAPS)	13	1.04 (0.98, 1.11)	0.217909
CD1A	Gout	Weighted median	13	1.07 (1.00, 1.15)	0.0645915
CD1A	Gout	Weighted mode	13	1.05 (0.99, 1.13)	0.131335
CD1B	Gout	Inverse variance weighted	14	0.87 (0.78, 0.97)	0.0114611
CD1B	Gout	Maximum likelihood	14	0.87 (0.78, 0.97)	0.0121046
CD1B	Gout	MR Egger	14	0.84 (0.66, 1.08)	0.201136
CD1B	Gout	Robust adjusted profile score (RAPS)	14	0.87 (0.78, 0.97)	0.0140859
CD1B	Gout	Weighted median	14	0.94 (0.82, 1.09)	0.428107
CD1B	Gout	Weighted mode	14	0.94 (0.81, 1.10)	0.457403
CD1C	Gout	Inverse variance weighted	5	0.83 (0.66, 1.04)	0.106564
CD1C	Gout	Maximum likelihood	5	0.83 (0.66, 1.04)	0.106886
CD1C	Gout	MR Egger	5	0.85 (0.46, 1.55)	0.625637
CD1C	Gout	Robust adjusted profile score (RAPS)	5	0.83 (0.65, 1.05)	0.118767
CD1C	Gout	Weighted median	5	0.84 (0.64, 1.10)	0.206222
CD1C	Gout	Weighted mode	5	0.84 (0.64, 1.10)	0.275562
CD1D	Gout	Inverse variance weighted	2	1.30 (0.79, 2.13)	0.296096
CD1D	Gout	Maximum likelihood	2	1.30 (0.79, 2.14)	0.301267
CD1D	Gout	Robust adjusted profile score (RAPS)	2	1.30 (0.78, 2.16)	0.313706
CD1E	Gout	Inverse variance weighted	14	0.92 (0.84, 1.00)	0.0386758
CD1E	Gout	Maximum likelihood	14	0.92 (0.84, 1.00)	0.0384158
CD1E	Gout	MR Egger	14	0.92 (0.79, 1.07)	0.31842
CD1E	Gout	Robust adjusted profile score (RAPS)	14	0.92 (0.84, 1.00)	0.044282
CD1E	Gout	Weighted median	14	0.95 (0.86, 1.06)	0.370441
CD1E	Gout	Weighted mode	14	0.94 (0.85, 1.04)	0.27773
CD2	Gout	Inverse variance weighted	4	1.03 (0.78, 1.36)	0.824933
CD2	Gout	Maximum likelihood	4	1.03 (0.80, 1.34)	0.809199
CD2	Gout	MR Egger	4	0.63 (0.33, 1.19)	0.28976
CD2	Gout	Robust adjusted profile score (RAPS)	4	1.03 (0.79, 1.35)	0.815455
CD2	Gout	Weighted median	4	0.99 (0.73, 1.34)	0.936106
CD2	Gout	Weighted mode	4	0.91 (0.67, 1.24)	0.603635
CD200	Gout	Inverse variance weighted	4	1.27 (1.01, 1.61)	0.0425542
CD200	Gout	Maximum likelihood	4	1.28 (1.01, 1.62)	0.0432259
CD200	Gout	MR Egger	4	0.77 (0.36, 1.68)	0.581793
CD200	Gout	Robust adjusted profile score (RAPS)	4	1.28 (1.00, 1.63)	0.0506728
CD200	Gout	Weighted median	4	1.24 (0.96, 1.60)	0.0955119
CD200	Gout	Weighted mode	4	1.25 (0.95, 1.66)	0.214114
CD200R1	Gout	Inverse variance weighted	24	0.99 (0.93, 1.06)	0.777063
CD200R1	Gout	Maximum likelihood	24	0.99 (0.93, 1.06)	0.777253
CD200R1	Gout	MR Egger	24	0.89 (0.77, 1.02)	0.107926
CD200R1	Gout	Robust adjusted profile score (RAPS)	24	0.99 (0.92, 1.06)	0.716405
CD200R1	Gout	Weighted median	24	0.99 (0.90, 1.09)	0.805448
CD200R1	Gout	Weighted mode	24	0.98 (0.89, 1.08)	0.708123
CD207	Gout	Inverse variance weighted	7	0.99 (0.84, 1.18)	0.930365
CD207	Gout	Maximum likelihood	7	0.99 (0.83, 1.18)	0.930168
CD207	Gout	MR Egger	7	0.77 (0.29, 2.05)	0.62237
CD207	Gout	Robust adjusted profile score (RAPS)	7	1.00 (0.83, 1.19)	0.984164
[truncated: 12,266 more rows]

## Sheet: Table S3
Table S3. Drug availability genes with significant causal association with gout
Exposure	Outcome	Method	nsnp	OR (95% CI)	Pval	BH Adjusted Pval	q-values
ALDH3B1	Gout	Inverse variance weighted	12	1.30 (1.16, 1.46)	5.72208e-06	0.00181377	0.00159143
ALDH3B1	Gout	Maximum likelihood	12	1.30 (1.16, 1.46)	5.89589e-06	0.00182824	0.00160412
ALDH3B1	Gout	MR Egger	12	1.26 (0.91, 1.76)	0.194726	0.721633	0.633171
ALDH3B1	Gout	Robust adjusted profile score (RAPS)	12	1.30 (1.15, 1.46)	1.7547e-05	0.00431535	0.00378634
ALDH3B1	Gout	Weighted median	12	1.26 (1.08, 1.47)	0.00299875	0.113855	0.0998981
ALDH3B1	Gout	Weighted mode	12	1.25 (1.06, 1.47)	0.0198579	0.303269	0.266092
ERBB2	Gout	Inverse variance weighted	3	2.43 (1.71, 3.46)	8.17574e-07	0.000431921	0.000378973
ERBB2	Gout	Maximum likelihood	3	2.43 (1.65, 3.56)	6.21476e-06	0.00188611	0.0016549
ERBB2	Gout	MR Egger	3	2.01 (0.80, 5.06)	0.378148	0.842831	0.739511
ERBB2	Gout	Robust adjusted profile score (RAPS)	3	2.43 (1.63, 3.61)	1.28901e-05	0.00334299	0.00293318
ERBB2	Gout	Weighted median	3	2.41 (1.58, 3.67)	4.18624e-05	0.00707682	0.00620929
ERBB2	Gout	Weighted mode	3	2.42 (1.51, 3.88)	0.0673981	0.517142	0.453747
FCGR2B	Gout	Inverse variance weighted	37	0.94 (0.92, 0.96)	3.02255e-06	0.00118681	0.00104133
FCGR2B	Gout	Maximum likelihood	37	0.94 (0.92, 0.96)	2.92647e-06	0.00118681	0.00104133
FCGR2B	Gout	MR Egger	37	0.93 (0.89, 0.98)	0.00695507	0.181855	0.159562
FCGR2B	Gout	Robust adjusted profile score (RAPS)	37	0.94 (0.92, 0.97)	5.14419e-06	0.00174706	0.0015329
FCGR2B	Gout	Weighted median	37	0.93 (0.90, 0.97)	0.000353935	0.0317517	0.0278594
FCGR2B	Gout	Weighted mode	37	0.93 (0.90, 0.97)	0.00107329	0.0645968	0.0566781
HSD17B7	Gout	Inverse variance weighted	9	1.15 (1.08, 1.22)	8.11497e-06	0.00226965	0.00199142
HSD17B7	Gout	Maximum likelihood	9	1.15 (1.08, 1.22)	9.25565e-06	0.00244486	0.00214515
HSD17B7	Gout	MR Egger	9	1.08 (0.95, 1.22)	0.289157	0.801219	0.703
HSD17B7	Gout	Robust adjusted profile score (RAPS)	9	1.15 (1.08, 1.22)	1.64592e-05	0.00411885	0.00361394
HSD17B7	Gout	Weighted median	9	1.12 (1.04, 1.22)	0.00535807	0.1609	0.141176
HSD17B7	Gout	Weighted mode	9	1.12 (1.03, 1.23)	0.0313724	0.372293	0.326655
IL2RB	Gout	Inverse variance weighted	7	0.69 (0.59, 0.81)	8.83387e-06	0.00237748	0.00208603
IL2RB	Gout	Maximum likelihood	7	0.68 (0.56, 0.82)	5.43304e-05	0.00824435	0.0072337
IL2RB	Gout	MR Egger	7	0.81 (0.60, 1.10)	0.235208	0.757037	0.664234
IL2RB	Gout	Robust adjusted profile score (RAPS)	7	0.68 (0.57, 0.81)	2.77845e-05	0.00580128	0.00509012
IL2RB	Gout	Weighted median	7	0.75 (0.60, 0.94)	0.013358	0.254537	0.223334
IL2RB	Gout	Weighted mode	7	0.76 (0.60, 0.96)	0.0646699	0.50985	0.447349
NRBP1	Gout	Inverse variance weighted	15	1.43 (1.25, 1.63)	9.63054e-08	6.41053e-05	5.62468e-05
NRBP1	Gout	Maximum likelihood	15	1.44 (1.31, 1.59)	6.6935e-14	3.18253e-10	2.7924e-10
NRBP1	Gout	MR Egger	15	1.68 (1.17, 2.42)	0.0144309	0.261975	0.22986
NRBP1	Gout	Robust adjusted profile score (RAPS)	15	1.50 (1.29, 1.73)	6.15781e-08	4.87394e-05	4.27646e-05
NRBP1	Gout	Weighted median	15	1.45 (1.29, 1.64)	1.51196e-09	3.59443e-06	3.1538e-06
NRBP1	Gout	Weighted mode	15	1.45 (1.28, 1.63)	3.98371e-05	0.00707682	0.00620929
OPRL1	Gout	Inverse variance weighted	21	1.13 (1.08, 1.17)	1.33136e-08	1.46081e-05	1.28174e-05
OPRL1	Gout	Maximum likelihood	21	1.13 (1.08, 1.18)	1.26177e-08	1.46081e-05	1.28174e-05
OPRL1	Gout	MR Egger	21	1.05 (0.94, 1.18)	0.370513	0.839332	0.736441
OPRL1	Gout	Robust adjusted profile score (RAPS)	21	1.13 (1.08, 1.17)	5.85674e-08	4.87394e-05	4.27646e-05
OPRL1	Gout	Weighted median	21	1.10 (1.04, 1.17)	0.00114612	0.0667338	0.0585531
OPRL1	Gout	Weighted mode	21	1.11 (1.05, 1.17)	0.00195643	0.0895444	0.0785675
PSMA4	Gout	Inverse variance weighted	7	0.74 (0.66, 0.83)	7.65513e-07	0.000426646	0.000374345
PSMA4	Gout	Maximum likelihood	7	0.74 (0.66, 0.82)	6.49221e-08	4.87394e-05	4.27646e-05
PSMA4	Gout	MR Egger	7	0.55 (0.40, 0.77)	0.0160932	0.273007	0.23954
PSMA4	Gout	Robust adjusted profile score (RAPS)	7	0.75 (0.67, 0.84)	7.50285e-07	0.000426646	0.000374345
PSMA4	Gout	Weighted median	7	0.75 (0.65, 0.87)	8.7436e-05	0.0110728	0.00971539
PSMA4	Gout	Weighted mode	7	0.75 (0.63, 0.89)	0.0151878	0.265489	0.232944
RCE1	Gout	Inverse variance weighted	3	0.67 (0.57, 0.79)	7.77677e-07	0.000426646	0.000374345
RCE1	Gout	Maximum likelihood	3	0.67 (0.57, 0.79)	1.22691e-06	0.00060347	0.000529493
RCE1	Gout	MR Egger	3	0.79 (0.51, 1.21)	0.472778	0.883041	0.774792
RCE1	Gout	Robust adjusted profile score (RAPS)	3	0.67 (0.57, 0.79)	3.16173e-06	0.00118681	0.00104133
RCE1	Gout	Weighted median	3	0.67 (0.55, 0.81)	3.41269e-05	0.00664548	0.00583083
RCE1	Gout	Weighted mode	3	0.65 (0.51, 0.81)	0.0657076	0.511964	0.449204
SCARB1	Gout	Inverse variance weighted	41	1.12 (1.07, 1.17)	2.23975e-06	0.000968117	0.000849438
SCARB1	Gout	Maximum likelihood	41	1.12 (1.07, 1.17)	2.00885e-06	0.000895445	0.000785675
SCARB1	Gout	MR Egger	41	1.13 (1.03, 1.23)	0.0114762	0.239672	0.210292
SCARB1	Gout	Robust adjusted profile score (RAPS)	41	1.12 (1.06, 1.17)	6.98997e-06	0.00207719	0.00182255
SCARB1	Gout	Weighted median	41	1.14 (1.06, 1.22)	0.000419688	0.0358469	0.0314525
SCARB1	Gout	Weighted mode	41	1.12 (1.04, 1.20)	0.00565824	0.164377	0.144227
SLC7A7	Gout	Inverse variance weighted	27	0.87 (0.82, 0.92)	3.08549e-06	0.00118681	0.00104133
SLC7A7	Gout	Maximum likelihood	27	0.87 (0.82, 0.92)	3.8329e-06	0.00133348	0.00117001
SLC7A7	Gout	MR Egger	27	0.90 (0.80, 1.02)	0.107416	0.604651	0.530528
SLC7A7	Gout	Robust adjusted profile score (RAPS)	27	0.87 (0.82, 0.93)	8.52207e-06	0.00233767	0.0020511
SLC7A7	Gout	Weighted median	27	0.89 (0.82, 0.97)	0.00623113	0.172141	0.151039
SLC7A7	Gout	Weighted mode	27	0.91 (0.83, 0.99)	0.042441	0.426944	0.374606
SUMF1	Gout	Inverse variance weighted	65	1.11 (1.08, 1.15)	1.99673e-09	3.7883e-06	3.3239e-06
SUMF1	Gout	Maximum likelihood	65	1.12 (1.08, 1.16)	2.12468e-09	3.7883e-06	3.3239e-06
SUMF1	Gout	MR Egger	65	1.08 (1.01, 1.16)	0.023405	0.324935	0.285103
SUMF1	Gout	Robust adjusted profile score (RAPS)	65	1.12 (1.08, 1.16)	2.6334e-09	3.96631e-06	3.48009e-06
SUMF1	Gout	Weighted median	65	1.13 (1.07, 1.20)	7.94147e-06	0.00226554	0.00198782
SUMF1	Gout	Weighted mode	65	1.12 (1.06, 1.18)	0.000173759	0.0189199	0.0166005
THBS3	Gout	Inverse variance weighted	24	0.84 (0.81, 0.87)	1.58232e-17	2.00497e-13	1.75919e-13
THBS3	Gout	Maximum likelihood	24	0.84 (0.81, 0.88)	2.81124e-17	2.00497e-13	1.75919e-13
THBS3	Gout	MR Egger	24	0.96 (0.81, 1.13)	0.601216	0.926485	0.81291
THBS3	Gout	Robust adjusted profile score (RAPS)	24	0.84 (0.80, 0.88)	5.10107e-13	1.81904e-09	1.59605e-09
THBS3	Gout	Weighted median	24	0.84 (0.80, 0.89)	2.78064e-09	3.96631e-06	3.48009e-06
THBS3	Gout	Weighted mode	24	0.83 (0.79, 0.88)	1.08372e-06	0.000552077	0.000484399

## Sheet: Table S4
Table S4. Outliers identified and removed using IVW Radial MR
Gene	Disease	SNP	Q_statistic	P value
NRBP1	Gout	rs10181342	18.2074	1.98112e-05
		rs13001266	3.97457	0.0461924
OPRL1	Gout	rs139741126	4.81798	0.0281643
PSMA4	Gout	rs1052035	5.12391	0.0235984
SUMF1	Gout	rs115272631	7.48551	0.00621975
THBS3	Gout	rs41264915	4.54444	0.0330259

## Sheet: Table S5
Table S5. Sensitivity analysis of 13 gout druggable genes
Gene	Disease	nsnp	Heterogeneity			Horizontal pleiotropy					Directionality test
			Q	P value		egger_intercept	se_egger_intercept	P value	P value of global test in MR PRESSO		snp_r2.exposure	snp_r2.outcome	correct_causal_direction	steiger_pval
ALDH3B1	Gout	12	9.34808	0.589797		0.00381268	0.0210134	0.859647	0.653		0.0413423	0.000109859	TRUE	1.22726e-189
ERBB2	Gout	3	0.274883	0.871585		0.0157026	0.0360635	0.738567	0.98		0.00709081	9.02698e-05	TRUE	7.88023e-29
FCGR2B	Gout	37	18.5462	0.992897		0.00321931	0.00806243	0.6921	0.995		0.687841	0.000148116	TRUE	0
HSD17B7	Gout	9	5.59399	0.692606		0.0189789	0.0168974	0.298398	0.716		0.140805	9.36251e-05	TRUE	8.2587e-194
IL2RB	Gout	7	5.66546	0.461688		-0.0160112	0.0134314	0.28672	0.52		0.0133704	9.32915e-05	TRUE	7.27535e-53
NRBP1	Gout	13	7.23347	0.841807		0.0459181	0.0300498	0.154726	0.897		0.0482538	0.000245612	TRUE	7.72558e-221
OPRL1	Gout	20	14.9803	0.723846		0.0219788	0.0158932	0.183609	0.698		0.228167	0.000184035	TRUE	0
PSMA4	Gout	6	1.64615	0.895613		0.0231218	0.0293901	0.475439	0.896		0.0301238	7.66857e-05	TRUE	7.15395e-150
RCE1	Gout	3	0.883197	0.643008		-0.026036	0.0334581	0.579013	0.726		0.0236473	9.28568e-05	TRUE	3.17267e-123
SCARB1	Gout	41	24.9427	0.97001		-0.00144001	0.00735873	0.845871	0.98		0.200651	0.000173708	TRUE	0
SLC7A7	Gout	27	16.4337	0.925197		-0.0066831	0.00921216	0.474903	0.929		0.128325	0.000140216	TRUE	0
SUMF1	Gout	64	37.4943	0.995594		0.00542417	0.00663018	0.416432	0.999		0.33126	0.000282337	TRUE	0
THBS3	Gout	23	16.1601	0.807862		-0.0439267	0.028233	0.134683	0.802		0.250366	0.000342514	TRUE	0

## Sheet: Table S6
Table S6. IVW-based replication analysis and meta-analysis of gout and druggable genes
Gene	Disease	Discovery			Replication			Combined
		OR (95% CI)	P value		OR (95% CI)	P value		OR (95% CI)	P value	Z	Heterogeneity
ALDH3B1	gout	1.30(1.16,1.46)	5.72208e-06		1.24 (0.99, 1.54)	0.0555009		1.29 (1.16, 1.42)	P < 0.00001	Z = 4.91	Heterogeneity: Chi² = 0.14, df = 1 (P = 0.71); I² = 0%
ERBB2	gout	2.43(1.71,3.46)	8.17574e-07		0.67 (0.42, 1.07)	0.0908687		1.29 (0.37, 4.54)	P = 0.69	Z = 0.39	Heterogeneity: Tau² = 0.78; Chi² = 18.83, df = 1 (P < 0.0001); I² = 95%
FCGR2B	gout	0.94(0.92,0.96)	3.02255e-06		0.98 (0.93, 1.03)	0.397053		0.95 (0.93, 0.97)	P < 0.00001	Z = 4.54	Heterogeneity: Chi² = 1.94, df = 1 (P = 0.16); I² = 49%
HSD17B7	gout	1.15(1.08,1.22)	8.11497e-06		0.91 (0.83, 1.00)	0.0513579		1.03 (0.82, 1.29)	P = 0.83	Z = 0.22	Heterogeneity: Tau² = 0.03; Chi² = 16.41, df = 1 (P < 0.0001); I² = 94%
IL2RB	gout	0.69(0.59,0.81)	8.83387e-06		1.06 (0.59, 1.89)	0.856583		0.71 (0.61, 0.83)	P < 0.0001	Z = 4.23	Heterogeneity: Chi² = 1.87, df = 1 (P = 0.17); I² = 47%
NRBP1	gout	1.46(1.33,1.61)	1.11851e-14		1.73 (1.27, 2.35)	0.000489754		1.48 (1.35, 1.63)	P < 0.00001	Z = 8.41	Heterogeneity: Chi² = 1.05, df = 1 (P = 0.31); I² = 5%
OPRL1	gout	1.13(1.09,1.18)	3.04794e-09		1.02 (0.95, 1.11)	0.567091		1.08 (0.98, 1.20)	P = 0.11	Z = 1.58	Heterogeneity: Tau² = 0.00; Chi² = 5.01, df = 1 (P = 0.03); I² = 80%
PSMA4	gout	0.77(0.69,0.87)	1.15034e-05		1.04 (0.85, 1.28)	0.678552		0.89 (0.66, 1.19)	P = 0.43	Z = 0.80	Heterogeneity: Tau² = 0.04; Chi² = 6.18, df = 1 (P = 0.01); I² = 84%
RCE1	gout	0.67(0.57,0.79)	7.77677e-07		0.87 (0.61, 1.23)	0.426492		0.70 (0.61, 0.81)	P < 0.00001	Z = 4.84	Heterogeneity: Chi² = 1.63, df = 1 (P = 0.20); I² = 39%
SCARB1	gout	1.12(1.07,1.17)	2.23975e-06		0.98 (0.91, 1.06)	0.664891		1.05 (0.93, 1.19)	P = 0.43	Z = 0.80	Heterogeneity: Tau² = 0.01; Chi² = 7.60, df = 1 (P = 0.006); I² = 87%
SLC7A7	gout	0.87(0.82,0.92)	3.08549e-06		0.94 (0.84, 1.06)	0.305923		0.88 (0.84, 0.93)	P < 0.00001	Z = 4.62	Heterogeneity: Chi² = 1.49, df = 1 (P = 0.22); I² = 33%
SUMF1	gout	1.12(1.08,1.16)	3.42253e-10		1.09 (1.02, 1.17)	0.0138177		1.12 (1.08, 1.15)	P < 0.00001	Z = 6.71	Heterogeneity: Chi² = 0.42, df = 1 (P = 0.52); I² = 0%
THBS3	gout	0.83(0.80,0.87)	1.58743e-18		0.91 (0.83, 1.00)	0.0573114		0.86 (0.79, 0.94)	P = 0.001	Z = 3.21	Heterogeneity: Tau² = 0.00; Chi² = 3.25, df = 1 (P = 0.07); I² = 69%

## Sheet: Table S7
Table S7. GO Annotation of gout causal genes
Genes	Go_id	GO_Term	GO_Category
ALDH3B1	GO:0016491	oxidoreductase activity	molecular_function
	GO:0016620	oxidoreductase activity, acting on the aldehyde or oxo group of donors, NAD or NADP as acceptor	molecular_function
	GO:0006081	cellular aldehyde metabolic process	biological_process
	GO:0005886	plasma membrane	cellular_component
	GO:0006629	lipid metabolic process	biological_process
	GO:0005515	protein binding	molecular_function
	GO:0031982	vesicle	cellular_component
	GO:0005737	cytoplasm	cellular_component
	GO:0070062	extracellular exosome	cellular_component
	GO:0035579	extracellular exosome	cellular_component
	GO:0030667	secretory granule membrane	cellular_component
	GO:0030149	sphingolipid catabolic process	biological_process
	GO:0004029	aldehyde dehydrogenase (NAD+) activity	molecular_function
	GO:0018479	benzaldehyde dehydrogenase (NAD+) activity	molecular_function
	GO:0006979	response to oxidative stress	biological_process
	GO:0006066	alcohol metabolic process	biological_process
	GO:0006068	ethanol catabolic process	biological_process
	GO:0034599	cellular response to oxidative stress	biological_process
	GO:0004028	3-chloroallyl aldehyde dehydrogenase activity	molecular_function
	GO:0004030	aldehyde dehydrogenase [NAD(P)+] activity	molecular_function
	GO:0046185	aldehyde catabolic process	biological_process
	GO:0018477	benzaldehyde dehydrogenase (NADP+) activity	molecular_function
	GO:0005829	cytosol	cellular_component
FCGR2B	GO:0005886	plasma membrane	cellular_component
	GO:0005515	protein binding	molecular_function
	GO:0007166	cell surface receptor signaling pathway	biological_process
	GO:0009897	external side of plasma membrane	cellular_component
	GO:0019864	IgG binding	molecular_function
	GO:0001540	amyloid-beta binding	molecular_function
	GO:1904646	cellular response to amyloid-beta	biological_process
	GO:0050766	positive regulation of phagocytosis	biological_process
	GO:0043197	dendritic spine	cellular_component
	GO:0032693	negative regulation of interleukin-10 production	biological_process
	GO:0044877	protein-containing complex binding	molecular_function
	GO:0050765	negative regulation of phagocytosis	biological_process
	GO:0019770	IgG receptor activity	molecular_function
	GO:0001788	antibody-dependent cellular cytotoxicity	biological_process
	GO:0046330	positive regulation of JNK cascade	biological_process
	GO:0006898	receptor-mediated endocytosis	biological_process
	GO:0006909	phagocytosis	biological_process
	GO:0006911	phagocytosis, engulfment	biological_process
	GO:0038094	Fc-gamma receptor signaling pathway	biological_process
	GO:0032760	positive regulation of tumor necrosis factor production	biological_process
	GO:0002638	negative regulation of immunoglobulin production	biological_process
	GO:0050859	negative regulation of B cell receptor signaling pathway	biological_process
	GO:0019772	low-affinity IgG receptor activity	molecular_function
	GO:0001811	negative regulation of type I hypersensitivity	biological_process
	GO:0001814	negative regulation of antibody-dependent cellular cytotoxicity	biological_process
	GO:0001818	negative regulation of cytokine production	biological_process
	GO:0002252	immune effector process	biological_process
	GO:0002266	follicular dendritic cell activation	biological_process
	GO:0002313	mature B cell differentiation involved in immune response	biological_process
	GO:0002316	follicular B cell differentiation	biological_process
	GO:0002436	immune complex clearance by monocytes and macrophages	biological_process
	GO:0002605	negative regulation of dendritic cell antigen processing and presentation	biological_process
	GO:0002622	regulation of B cell antigen processing and presentation	biological_process
	GO:0002819	regulation of adaptive immune response	biological_process
	GO:0002865	negative regulation of acute inflammatory response to antigenic stimulus	biological_process
	GO:0002922	positive regulation of humoral immune response	biological_process
	GO:0002924	negative regulation of humoral immune response mediated by circulating immunoglobulin	biological_process
	GO:0006952	defense response	biological_process
	GO:0006954	inflammatory response	biological_process
	GO:0009617	response to bacterium	biological_process
	GO:0010469	regulation of signaling receptor activity	biological_process
	GO:0016064	immunoglobulin mediated immune response	biological_process
	GO:0019886	antigen processing and presentation of exogenous peptide antigen via MHC class II	biological_process
	GO:0021549	cerebellum development	biological_process
	GO:0030889	negative regulation of B cell proliferation	biological_process
	GO:0043031	negative regulation of macrophage activation	biological_process
	GO:0043318	negative regulation of cytotoxic T cell degranulation	biological_process
	GO:0045088	regulation of innate immune response	biological_process
	GO:0050777	negative regulation of immune response	biological_process
	GO:0050869	negative regulation of B cell activation	biological_process
	GO:0071219	cellular response to molecule of bacterial origin	biological_process
	GO:0090264	regulation of immune complex clearance by monocytes and macrophages	biological_process
	GO:1902564	negative regulation of neutrophil activation	biological_process
	GO:1902950	regulation of dendritic spine maintenance	biological_process
	GO:1903381	regulation of endoplasmic reticulum stress-induced neuron intrinsic apoptotic signaling pathway	biological_process
	GO:1905898	positive regulation of response to endoplasmic reticulum stress	biological_process
	GO:2001199	negative regulation of dendritic cell differentiation	biological_process
	GO:0044297	cell body	cellular_component
IL2RB	GO:0005515	protein binding	molecular_function
	GO:0016020	membrane	cellular_component
	GO:0004896	cytokine receptor activity	molecular_function
	GO:0019221	cytokine-mediated signaling pathway	biological_process
	GO:0005886	plasma membrane	cellular_component
	GO:0016064	immunoglobulin mediated immune response	biological_process
	GO:0009897	external side of plasma membrane	cellular_component
	GO:0009986	cell surface	cellular_component
	GO:0005829	cytosol	cellular_component
	GO:0007165	signal transduction	biological_process
	GO:0050766	positive regulation of phagocytosis	biological_process
	GO:0065003	protein-containing complex assembly	biological_process
	GO:0015026	coreceptor activity	molecular_function
	GO:0004911	interleukin-2 receptor activity	molecular_function
	GO:0019976	interleukin-2 binding	molecular_function
	GO:0038110	interleukin-2-mediated signaling pathway	biological_process
	GO:0005893	interleukin-2 receptor complex	cellular_component
	GO:0005768	endosome	cellular_component
	GO:0043066	negative regulation of apoptotic process	biological_process
	GO:0042010	interleukin-15 receptor activity	molecular_function
	GO:0035723	interleukin-15-mediated signaling pathway	biological_process
	GO:0007166	cell surface receptor signaling pathway	biological_process
NRBP1	GO:0005524	ATP binding	molecular_function
	GO:0004672	protein kinase activity	molecular_function
	GO:0006468	protein phosphorylation	biological_process
	GO:0005737	cytoplasm	cellular_component
	GO:0016020	membrane	cellular_component
	GO:0042995	cell projection	cellular_component
	GO:0012505	endomembrane system	cellular_component
	GO:0005515	protein binding	molecular_function
	GO:0030027	lamellipodium	cellular_component
	GO:0005938	cell cortex	cellular_component
	GO:0006888	endoplasmic reticulum to Golgi vesicle-mediated transport	biological_process
	GO:0005654	nucleoplasm	cellular_component
	GO:0042803	protein homodimerization activity	molecular_function
	GO:0004674	protein serine/threonine kinase activity	molecular_function
RCE1	GO:0016020	membrane	cellular_component
	GO:0004222	metalloendopeptidase activity	molecular_function
	GO:0071586	CAAX-box protein processing	biological_process
	GO:0005789	endoplasmic reticulum membrane	cellular_component
	GO:0005783	endoplasmic reticulum	cellular_component
	GO:0006508	proteolysis	biological_process
	GO:0008233	peptidase activity	molecular_function
	GO:0004175	endopeptidase activity	molecular_function
	GO:0016485	protein processing	biological_process
	GO:0080120	CAAX-box protein maturation	biological_process
	GO:0005829	cytosol	cellular_component
	GO:0005886	plasma membrane	cellular_component
	GO:0004197	cysteine-type endopeptidase activity	molecular_function
	GO:0000165	MAPK cascade	biological_process
	GO:0008238	exopeptidase activity	molecular_function
	GO:0018342	protein prenylation	biological_process
SLC7A7	GO:0016020	membrane	cellular_component
	GO:0022857	transmembrane transporter activity	molecular_function
	GO:0055085	transmembrane transport	biological_process
	GO:0005886	plasma membrane	cellular_component
	GO:0005515	protein binding	molecular_function
	GO:0016323	basolateral plasma membrane	cellular_component
	GO:1902475	L-alpha-amino acid transmembrane transport	biological_process
	GO:0015174	basic amino acid transmembrane transporter activity	molecular_function
	GO:0015179	L-amino acid transmembrane transporter activity	molecular_function
	GO:0000821	regulation of arginine metabolic process	biological_process
	GO:0003333	amino acid transmembrane transport	biological_process
	GO:1990822	basic amino acid transmembrane transport	biological_process
	GO:0061459	L-arginine transmembrane transporter activity	molecular_function
	GO:0006865	amino acid transport	biological_process
	GO:0015820	L-leucine transport	biological_process
	GO:1903826	L-arginine transmembrane transport	biological_process
SUMF1	GO:0005788	endoplasmic reticulum lumen	cellular_component
	GO:0005783	endoplasmic reticulum	cellular_component
	GO:0046872	metal ion binding	molecular_function
	GO:0005515	protein binding	molecular_function
	GO:0016491	oxidoreductase activity	molecular_function
	GO:0042802	identical protein binding	molecular_function
	GO:0043687	post-translational protein modification	biological_process
	GO:0018158	protein oxidation	biological_process
	GO:0046479	glycosphingolipid catabolic process	biological_process
	GO:0120147	formylglycine-generating oxidase activity	molecular_function
	GO:1903135	cupric ion binding	molecular_function
THBS3	GO:0005576	extracellular region	cellular_component
	GO:0005509	calcium ion binding	molecular_function
	GO:0007155	cell adhesion	biological_process
	GO:0008201	heparin binding	molecular_function
	GO:0005515	protein binding	molecular_function
	GO:0048471	perinuclear region of cytoplasm	cellular_component
	GO:0062023	collagen-containing extracellular matrix	cellular_component
	GO:0005201	extracellular matrix structural constituent	molecular_function
	GO:0007160	cell-matrix adhesion	biological_process
	GO:0003417	growth plate cartilage development	biological_process
	GO:0043931	ossification involved in bone maturation	biological_process
	GO:0060346	bone trabecula formation	biological_process

## Sheet: Table S8
Table S8. Pathway for gout causal genes
Genes	Pathway ID	Pathway name
ALDH3B1	hsa00010	Glycolysis / Gluconeogenesis
	hsa00340	Histidine metabolism
	hsa00350	Tyrosine metabolism
	hsa00360	Phenylalanine metabolism
	hsa00410	beta-Alanine metabolism
	hsa00980	Metabolism of xenobiotics by cytochrome P450
	hsa00982	Drug metabolism - cytochrome P450
	hsa01100	Metabolic pathways
FCGR2B	hsa03265	Virion - Ebolavirus, Lyssavirus and Morbillivirus
	hsa04145	Phagosome
	hsa04380	Osteoclast differentiation
	hsa04662	B cell receptor signaling pathway
	hsa04666	Fc gamma R-mediated phagocytosis
	hsa05150	Staphylococcus aureus infection
	hsa05152	Tuberculosis
	hsa05162	Measles
IL2RB	hsa04060	Cytokine-cytokine receptor interaction
	hsa04061	Viral protein interaction with cytokine and cytokine receptor
	hsa04144	Endocytosis
	hsa04151	PI3K-Akt signaling pathway
	hsa04630	JAK-STAT signaling pathway
	hsa04658	Th1 and Th2 cell differentiation
	hsa04659	Th17 cell differentiation
	hsa05162	Measles
	hsa05166	Human T-cell leukemia virus 1 infection
	hsa05200	Pathways in cancer
	hsa05202	Transcriptional misregulation in cancer
RCE1	hsa00900	Terpenoid backbone biosynthesis
SLC7A7	hsa04974	Protein digestion and absorption
THBS3	hsa04145	Phagosome
	hsa04151	PI3K-Akt signaling pathway
	hsa04510	Focal adhesion
	hsa04512	ECM-receptor interaction
	hsa04820	Cytoskeleton in muscle cells
	hsa05144	Malaria
	hsa05165	Human papillomavirus infection
SUMF1	H00272	Multiple sulfatase deficiency
	H00423	Sphingolipidosis

## Sheet: Table S9
Table S9. SMR association between expression of 8 identified druggable genes and gout.
Gene	Gene chromosome	Gene base pair	Probe	top eQTL SNP	SNP Chromosome	SNP base pair	Effect allele	Other allele	Effect allele frequency	eQTL association							GWAS association					SMR association				HEIDI Test
										Tissue	beta	se	p-value	PVE	F-statistic		Outcome	beta	se	p-value		beta	se	p-value		p-value	Number of SNPs
THBS3	1	155172110	ENSG00000169231	rs760077	1	155178782	A	T	0.394632	Blood	-0.561352	0.00741391	0	0.153217	5732.56		Gout	0.113623	0.0155999	3.25162e-13		-0.202409	0.0279181	4.1645e-13		0.218777	20
FCGR2B	1	161599772	ENSG00000072694	rs61803028	1	161601295	A	C	0.137177	Blood	0.87881	0.0134256	0	0.119124	4284.45		Gout	-0.0396862	0.0225507	0.0784314		-0.045159	0.0256698	0.0785385		0.250751	20
NRBP1	2	27657891	ENSG00000115216	rs2303370	2	27651375	T	C	0.411531	Blood	-0.238246	0.00788786	2.08613e-200	0.0279875	912.232		Gout	-0.0887136	0.0153233	7.0609e-09		0.372361	0.0654879	1.30088e-08		0.00196465	20
SUMF1	3	4125731	ENSG00000144455	rs4685744	3	4403537	T	C	0.512922	Blood	-0.508194	0.00741491	0	0.129113	4696.99		Gout	-0.0412805	0.0152544	0.00680691		0.0812298	0.0300403	0.00685041		0.529199	20
RCE1	11	66612161	ENSG00000173653	rs34775878	11	66481633	A	G	0.116302	Blood	0.312461	0.0148003	6.19661e-99	0.0138722	445.68		Gout	-0.0977781	0.0393641	0.0129939		-0.312929	0.12685	0.0136279		0.0299784	20
ALDH3B1	11	67786396	ENSG00000006534	rs2286164	11	67793448	G	A	0.215706	Blood	-0.211399	0.0094167	1.29708e-111	0.0156572	503.942		Gout	-0.0527911	0.0218739	0.015803		0.249722	0.104068	0.0164129		0.549884	20
SLC7A7	14	23270730	ENSG00000155465	rs4982676	14	23278003	A	G	0.137177	Blood	-0.363026	0.0109102	9.18139e-243	0.033764	1107.09		Gout	0.043364	0.0217514	0.0461934		-0.119451	0.0600244	0.0465854		0.0426518	18
IL2RB	22	37546486	ENSG00000100385	rs228960	22	37534947	A	G	0.406561	Blood	-0.0682489	0.00902572	3.98139e-14	0.00180138	57.1742		Gout	0.047203	0.0152871	0.00201665		-0.69163	0.241946	0.00425493		0.188393	20

## Sheet: Table S10
Table S10. SMR association from DNA methylation to gout (P < 0.05).
Exposure ID	Exposure chromosome	Exposure base pair	Exposure gene	top mQTL SNP	SNP Chromosome	SNP base pair	Effect allele	Other allele	Effect allele frequency	mQTL association							GWAS association					SMR association					HEIDI Test
										Tissue	beta	se	p-value	PVE	F-statistic		Outcome	beta	se	p-value		beta	se	p-value	95%CI		p-value	Number of SNPs
cg25402137	11	67792744	ALDH3B1	rs2075626	11	67799926	C	T	0.212724	Blood	0.579637	0.03762	1.45302e-53	0.00743691	237.382		Gout	-0.0467891	0.0229911	0.0418408		-0.0807214	0.0400092	0.0436358	(-0.16, 0.00)		0.501063	20
cg02999224	14	23284559	SLC7A7	rs35753892	14	23283333	G	A	0.398608	Blood	-0.210805	0.0335068	3.14593e-10	0.00124771	39.5793		Gout	-0.0385923	0.0156416	0.0136141		0.183071	0.0797012	0.0216205	(-0.03, 0.34)		0.681769	13
cg16465430	14	23289114	SLC7A7	rs4982676	14	23278003	A	G	0.137177	Blood	0.637779	0.0444864	1.29451e-46	0.00644522	205.522		Gout	0.043364	0.0217514	0.0461934		0.0679922	0.0344331	0.0483115	(0.00, 0.14)		0.184159	4

[truncated: 6 more sheets: Table S11, Table S12, Table S13, Table S14, Table S15, Table S16]
